# Supplementary material for: Factors associated with seedling establishment on logs of different fungal decay types—A seed‐sowing experiment
Source: Ecol Evol. 2024 Jun 4;14(6):e11508. doi: 10.1002/ece3.11508 (PMC11148398; doi:10.1002/ece3.11508)
Supplement: Supplementary file 2 — Tables S1–S4: [file ECE3-14-e11508-s004.xlsx]

## Sheet: Sheet5
Factors associated with seedling establishment on logs of different fungal decay types—a seed-sowing experiment
Yu Fukasawa*, Hiroyuki Kitabatake
Laboratory of Forest Ecology, Graduate School of Agricultural Science, Tohoku University, 232-3 Yomogida, Naruko, Osaki, Miyagi 989-6711, Japan
*Corresponding author
Email: yu.fukasawa.d3@tohoku.ac.jp, Tel: +81 229 84 7397, Fax: +81 229 84 6490

## Sheet: Sheet1
Table S1 Fungal OTUs detected in this study.							Function:
			Frequency （%）				AM	Arbuscular mycorrhyzal
OTU	Function	taxa	Brown	White	Soil		Bro	Brown rot
OTU_7	Unk	Thelephoraceae sp.	3.4	0	22.2		Ecm	Ectomycorrhizal
OTU_26	Whi	Asterostroma sp.	0	8	0		Erm	Ericoid mycorrhizal
OTU_30	Unk	Agaricomycetes	3.4	0	11.1		Fup	Fungal parasite
OTU_41	Ecm	Elaphomyces sp.	0	0	33.3		Plp	Plant pathogen
OTU_51	Ecm	Tomentella sp.	0	0	33.3		Sof	Soft rot
OTU_57	Unk	Ascomycota	10.3	0	0		Sap	Undefined saprotroph
OTU_93	Unk	Xeromphalina sp.	10.3	20	0		Whi	White rot
OTU_111	Unk	Ascomycota	6.9	0	0		Wod	Wood decay with unknown decay type
OTU_115	Whi	Trechispora sp.	3.4	4	0		Unk	Unknown functions
OTU_122	Unk	Basidiomycota	6.9	0	0
OTU_134	Plp	Botryosphaeria sp.	6.9	0	0
OTU_139	Sof	Trichoderma sp.	27.6	8	77.8
OTU_147	Unk	Leotiomycetes	0	0	22.2
OTU_156	AM	Glomeraceae sp.	3.4	4	0
OTU_157	Unk	Ascomycota	3.4	0	22.2
OTU_189	Sap	Cladophialophora sp.	3.4	0	22.2
OTU_196	Unk		24.1	12	0
OTU_199	Unk	Agaricomycetes	0	20	0
OTU_202	Unk	Agaricomycetes	0	0	22.2
OTU_210	Unk	Basidiomycota	3.4	16	0
OTU_212	Unk	Basidiomycota	44.8	8	0
OTU_215	Plp	Sclerotiniaceae sp.	31	32	0
OTU_231	Unk	Ascomycota	3.4	0	11.1
OTU_244	Unk	Peniophorella sp.	13.8	28	0
OTU_246	Ecm	Thelephora sp.	0	0	22.2
OTU_276	Unk	Agaricales	3.4	8	11.1
OTU_279	AM	Glomeraceae sp.	6.9	0	0
OTU_280	Unk	Tremellomycetes	3.4	4	0
OTU_296	Unk	Ascomycota	34.5	32	0
OTU_300	Sap	Hyaloscypha paludosa	10.3	4	0
OTU_302	Unk	Chaetosphaeriaceae sp.	0	0	33.3
OTU_303	Ecm	Tomentella sp.	0	0	22.2
OTU_304	Unk		0	0	22.2
OTU_316	Ecm	Russula sp.	6.9	0	33.3
OTU_339	Unk	Sordariomycetes	0	12	0
OTU_343	Unk	Boletaceae sp.	6.9	0	22.2
OTU_344	Sap	Penicillium sp.	6.9	4	11.1
OTU_353	Unk		10.3	0	0
OTU_362	Unk		6.9	12	0
OTU_364	Unk	Basidiomycota	6.9	0	0
OTU_377	Sap	Phenoliferia psychrophenolica	3.4	8	0
OTU_387	Unk	Ascomycota	6.9	12	11.1
OTU_388	Unk	Pleurocybella porrigens	6.9	4	0
OTU_390	Unk	Basidiomycota	0	0	77.8
OTU_391	Unk		0	0	33.3
OTU_398	Unk	Eurotiales	0	0	33.3
OTU_417	Unk		93.1	12	0
OTU_426	Unk	Ascomycota	0	0	44.4
OTU_437	Unk	Basidiomycota	13.8	0	0
OTU_440	Unk	Basidiomycota	0	0	55.6
OTU_452	Sap	Mortierella sp.	0	8	11.1
OTU_475	Unk	Ascomycota	3.4	8	0
OTU_495	Unk	Ascomycota	37.9	16	11.1
OTU_500	Unk	Thelephoraceae sp.	0	0	22.2
OTU_516	Unk	Ascomycota	17.2	0	0
OTU_529	Sap	Sagenomella sp.	0	0	77.8
OTU_542	Unk	Tolypocladium sp.	3.4	4	11.1
OTU_548	Unk	Agaricomycetes	20.7	4	0
OTU_556	Unk	Ascomycota	69	8	0
OTU_588	Unk		6.9	0	55.6
OTU_626	Unk	Basidiomycota	0	8	0
OTU_638	Unk	Ascomycota	24.1	0	0
OTU_666	Unk	Pezizales	6.9	4	0
OTU_669	AM	Glomeraceae sp.	20.7	4	0
OTU_674	Unk	Mucoromycota	0	0	88.9
OTU_678	Sap	Helicoon sp.	3.4	0	11.1
OTU_687	Unk	Ascomycota	20.7	0	0
OTU_688	Unk	Mycena pura	0	0	22.2
OTU_695	Unk	Ascomycota	3.4	0	33.3
OTU_707	Unk	Ascomycota	20.7	32	0
OTU_723	Unk		10.3	0	0
OTU_729	Unk	Capnodiales	6.9	0	0
OTU_743	AM	Glomeraceae sp.	3.4	0	11.1
OTU_758	Unk	Cortinarius sp.	0	0	22.2
OTU_768	Unk	Basidiomycota	0	0	77.8
OTU_769	AM	Glomeraceae sp.	17.2	16	44.4
OTU_776	Unk	Basidiomycota	10.3	0	0
OTU_799	Sap	Hyphoderma sp.	31	0	0
OTU_800	AM	Glomeraceae sp.	6.9	0	0
OTU_814	Unk	Ascomycota	41.4	0	0
OTU_836	Unk	Nectriaceae sp.	0	4	22.2
OTU_845	Unk	Leotiomycetes	48.3	8	0
OTU_866	Unk	Auriculariales	0	8	0
OTU_867	Sof	Scytalidium sp.	13.8	0	0
OTU_870	Unk	Basidiomycota	10.3	0	0
OTU_877	Unk	Ascomycota	41.4	16	77.8
OTU_897	Unk		34.5	0	0
OTU_911	Unk	Herpotrichiellaceae sp.	6.9	0	0
OTU_918	Unk	Agaricomycetes	17.2	12	0
OTU_925	Sap	Mortierella sp.	72.4	12	0
OTU_966	Unk	Helotiales	10.3	8	0
OTU_977	Unk	Ascomycota	13.8	16	0
OTU_1000	Unk	Ascomycota	17.2	0	0
OTU_1015	Unk	Cortinarius sp.	3.4	0	11.1
OTU_1029	Unk	Ascomycota	0	32	0
OTU_1047	Unk	Ascomycota	0	0	22.2
OTU_1049	Unk		13.8	0	0
OTU_1053	Unk	Cortinarius sp.	0	0	33.3
OTU_1056	Ecm	Sarcodon sp.	0	0	22.2
OTU_1070	AM	Glomeraceae sp.	20.7	4	11.1
OTU_1071	Unk	Agaricomycetes	0	0	22.2
OTU_1080	Sap	Mortierella sp.	75.9	24	11.1
OTU_1094	Unk		10.3	4	0
OTU_1112	Sap	Blastobotrys sp.	51.7	76	0
OTU_1130	Unk	Ascomycota	24.1	8	0
OTU_1135	Wod	Botryobasidium sp.	3.4	44	0
OTU_1145	Unk	Dermateaceae sp.	6.9	0	0
OTU_1146	Unk	Saccharomycetales	0	0	22.2
OTU_1150	Unk	Agaricomycetes	3.4	0	11.1
OTU_1171	AM	Glomeraceae sp.	24.1	4	0
OTU_1176	Unk		55.2	8	0
OTU_1184	Unk	Ascomycota	10.3	0	0
OTU_1211	Unk	Basidiomycota	27.6	0	0
OTU_1212	Unk	Agaricomycetes	20.7	16	0
OTU_1217	Sap	Cladophialophora sp.	10.3	8	0
OTU_1225	Unk	Ascomycota	3.4	8	0
OTU_1229	Unk	Ascomycota	6.9	0	0
OTU_1233	Unk	Ascomycota	0	0	66.7
OTU_1250	Unk		0	12	0
OTU_1253	Unk	Ascomycota	13.8	8	0
OTU_1259	Sap	Mollisia sp.	24.1	4	0
OTU_1265	Unk	Ascomycota	6.9	0	0
OTU_1268	Unk	Ascomycota	0	36	0
OTU_1278	Unk		3.4	0	11.1
OTU_1291	Unk	Ascomycota	13.8	0	22.2
OTU_1303	Unk		0	0	22.2
OTU_1305	Sap	Hyphoderma sp.	10.3	20	0
OTU_1315	Ecm	Lactarius sp.	10.3	4	0
OTU_1364	Unk	Atheliaceae sp.	3.4	4	0
OTU_1365	Unk	Sordariomycetes	3.4	0	11.1
OTU_1370	Unk	Ascomycota	6.9	0	0
OTU_1375	Unk		0	12	0
OTU_1376	Unk	Ascomycota	6.9	24	0
OTU_1411	Unk	Ascomycota	0	24	0
OTU_1416	Plp	Ophiostomataceae sp.	3.4	8	0
OTU_1430	Unk	Ascomycota	10.3	24	0
OTU_1434	Sap	Penicillium sp.	6.9	0	11.1
OTU_1451	Sap	Penicillium sp.	0	0	22.2
OTU_1454	Unk	Herpotrichiellaceae sp.	13.8	0	0
OTU_1458	Unk	Ascomycota	6.9	0	0
OTU_1466	Unk		13.8	20	0
OTU_1473	Whi	Sistotremastrum sp.	13.8	84	0
OTU_1478	Unk	Ascomycota	13.8	4	55.6
OTU_1499	Sof	Trichoderma sp.	27.6	12	44.4
OTU_1501	Unk	Helotiales	6.9	0	0
OTU_1511	Unk	Helotiales	27.6	20	0
OTU_1528	Sap	Solicoccozyma terricola	44.8	4	44.4
OTU_1531	Unk	Ascomycota	3.4	0	22.2
OTU_1534	Sap	Arachnopeziza sp.	0	8	0
OTU_1537	Unk	Ascomycota	13.8	4	0
OTU_1540	Sap	Hyaloscypha albohyalina	0	8	0
OTU_1568	Unk		6.9	4	0
OTU_1581	Unk		0	0	22.2
OTU_1582	Unk	Microbotryomycetes	3.4	12	0
OTU_1595	Sap	Sugiyamaella sp.	10.3	76	0
OTU_1605	Sap	Nigrospora sp.	6.9	8	0
OTU_1606	Plp	Pestalotiopsis sp.	20.7	0	11.1
OTU_1612	Unk	Hyphodontia pallidula	17.2	28	0
OTU_1622	Unk		3.4	0	11.1
OTU_1627	Unk		0	8	0
OTU_1638	AM	Glomeraceae sp.	10.3	8	0
OTU_1648	Sof	Scytalidium sp.	6.9	0	0
OTU_1653	AM	Glomus sp.	17.2	0	0
OTU_1657	Unk	Ascomycota	3.4	4	0
OTU_1668	Unk	Ascomycota	3.4	20	0
OTU_1698	Unk	Helotiales	3.4	4	0
OTU_1707	Sap	Myrothecium sp.	3.4	0	11.1
OTU_1710	Unk		3.4	0	11.1
OTU_1717	Ecm	Russula sp.	0	0	33.3
OTU_1740	Unk	Ascomycota	6.9	0	0
OTU_1762	Sap	Hyaloscypha daedaleae	6.9	0	0
OTU_1770	Unk	Cortinarius sp.	0	0	33.3
OTU_1771	Unk	Ascomycota	0	0	44.4
OTU_1772	Unk	Pholiota multicingulata	0	4	11.1
OTU_1775	Unk	Ascomycota	3.4	56	0
OTU_1782	Unk	Ascomycota	10.3	0	11.1
OTU_1785	Plp	Colletotrichum sp.	0	0	22.2
OTU_1787	Unk	Basidiomycota	13.8	4	0
OTU_1803	Unk	Ascomycota	0	0	22.2
OTU_1808	Unk	Tremellales	10.3	0	0
OTU_1810	Unk	Herpotrichiellaceae sp.	10.3	0	0
OTU_1827	Sap	Hyaloscypha sp.	0	32	0
OTU_1835	Unk	Tolypocladium sp.	72.4	24	77.8
OTU_1837	Unk	Teratosphaeriaceae sp.	6.9	0	0
OTU_1851	Unk	Helotiaceae sp.	3.4	40	0
OTU_1855	Unk	Agaricomycetes	31	20	0
OTU_1860	Unk	Agaricomycetes	0	0	22.2
OTU_1861	Unk	Ascomycota	17.2	16	0
OTU_1864	Unk	Helotiales	27.6	0	11.1
OTU_1866	Unk		3.4	12	0
OTU_1872	Unk	Ascomycota	0	8	0
OTU_1878	Unk	Ascomycota	10.3	0	0
OTU_1879	Sap	Blastobotrys sp.	41.4	48	0
OTU_1898	Whi	Tubulicrinis sp.	10.3	0	0
OTU_1899	Wod	Chloridium sp.	51.7	56	88.9
OTU_1915	Ecm	Lactarius asiae-orientalis	13.8	0	11.1
OTU_1957	Sap	Rogersiomyces malaysianus	6.9	0	0
OTU_1982	Unk	Ascomycota	0	0	77.8
OTU_1999	Ecm	Tomentella sp.	0	0	44.4
OTU_2000	Unk	Eurotiales	0	0	44.4
OTU_2018	Unk	Ascomycota	0	16	0
OTU_2019	Sap	Saitozyma podzolica	34.5	20	100
OTU_2020	Sap	Arachnopeziza sp.	3.4	12	0
OTU_2042	Sof	Scytalidium sp.	58.6	84	0
OTU_2048	Unk	Helotiales	3.4	8	0
OTU_2062	Unk	Hypocreales	3.4	4	0
OTU_2063	Sap	Mortierella sp.	0	4	88.9
OTU_2068	Sap	Helicogloea sp.	6.9	16	0
OTU_2077	Unk	Ascomycota	44.8	4	11.1
OTU_2083	Unk	Ascomycota	3.4	12	0
OTU_2093	Unk	Ascomycota	41.4	32	0
OTU_2099	Unk	Agaricomycetes	0	12	0
OTU_2100	Unk	Sistotrema sp.	0	20	0
OTU_2112	Unk	Sebacinales	0	0	22.2
OTU_2118	Fup	Colacogloea sp.	6.9	0	0
OTU_2132	Unk	Ascomycota	13.8	0	0
OTU_2142	Unk		10.3	0	0
OTU_2158	Unk	Ascomycota	10.3	4	0
OTU_2160	Unk		0	0	44.4
OTU_2164	Unk	Basidiomycota	3.4	16	0
OTU_2181	Unk	Basidiomycota	0	0	33.3
OTU_2194	Unk		6.9	0	0
OTU_2199	Unk	Tolypocladium sp.	3.4	0	11.1
OTU_2203	Unk		79.3	28	0
OTU_2205	Unk	Sebacinales	10.3	8	0
OTU_2210	Unk		0	0	33.3
OTU_2213	Unk	Agaricomycetes	10.3	0	0
OTU_2226	AM	Glomeraceae sp.	24.1	4	0
OTU_2230	Unk	Ascomycota	17.2	0	22.2
OTU_2232	Unk	Mucronella sp.	6.9	28	0
OTU_2264	Unk	Ascomycota	3.4	8	0
OTU_2272	Unk	Entolomataceae sp.	20.7	0	11.1
OTU_2274	Sap	Lauriomyces sp.	20.7	8	0
OTU_2288	Unk	Microbotryomycetes	6.9	0	0
OTU_2304	Sof	Scytalidium sp.	3.4	8	0
OTU_2308	Unk		6.9	0	22.2
OTU_2312	Unk	Saccharomycetales	0	0	22.2
OTU_2323	Sap	Umbelopsis sp.	0	0	88.9
OTU_2341	Plp	Clonostachys rosea	6.9	0	22.2
OTU_2348	Unk		48.3	32	33.3
OTU_2362	Unk	Ascomycota	13.8	0	88.9
OTU_2377	Unk		17.2	0	0
OTU_2380	Sap	Discosia sp.	10.3	12	0
OTU_2381	Unk	Ascomycota	0	8	0
OTU_2409	Unk	Hyaloscyphaceae sp.	96.6	72	0
OTU_2427	Unk	Helotiales	10.3	0	66.7
OTU_2435	Unk	Ascomycota	20.7	0	0
OTU_2436	Unk	Dothideomycetes	41.4	24	11.1
OTU_2439	Unk	Agaricomycetes	24.1	16	0
OTU_2464	AM	Glomeraceae sp.	3.4	8	0
OTU_2465	Unk	Ascomycota	0	8	0
OTU_2469	Unk	Clavicipitaceae sp.	24.1	28	22.2
OTU_2490	Unk	Mycena sp.	24.1	0	0
OTU_2510	Unk	Dothideomycetes	10.3	8	44.4
OTU_2512	Unk		58.6	8	11.1
OTU_2514	Ecm	Rhizoscyphus sp.	0	0	22.2
OTU_2516	Unk	Mycena sp.	27.6	0	11.1
OTU_2522	Unk	Ascomycota	0	4	33.3
OTU_2526	Unk		13.8	0	0
OTU_2539	Unk	Ascomycota	0	0	33.3
OTU_2540	Unk		0	0	88.9
OTU_2555	Unk	Ascomycota	3.4	0	55.6
OTU_2561	Unk		3.4	0	11.1
OTU_2567	Unk	Tremellomycetes	6.9	0	0
OTU_2585	Whi	Scytinostroma odoratum	6.9	4	0
OTU_2604	Unk	Ascomycota	6.9	32	0
OTU_2626	Unk	Mariannaea sp.	3.4	0	11.1
OTU_2629	Plp	Coniella sp.	6.9	4	0
OTU_2631	Unk	Agaricomycetes	0	8	0
OTU_2634	Unk	Ascomycota	13.8	20	0
OTU_2641	Sap	Mollisia sp.	34.5	8	0
OTU_2643	Unk	Ascomycota	17.2	72	0
OTU_2652	Sap	Mortierella sp.	17.2	20	0
OTU_2658	Sap	Aspergillus sp.	3.4	4	11.1
OTU_2660	Unk	Hypocreales	6.9	8	11.1
OTU_2663	Unk	Ascomycota	13.8	8	0
OTU_2667	Sap	Cladophialophora sp.	37.9	20	0
OTU_2689	Wod	Botryobasidium sp.	0	4	11.1
OTU_2699	Unk	Tremellomycetes	17.2	32	0
OTU_2700	Unk		0	8	0
OTU_2702	Unk	Lecanoromycetes	3.4	8	0
OTU_2711	Unk	Ascomycota	13.8	0	0
OTU_2716	Unk		0	4	22.2
OTU_2720	Sap	Rhizodiscina lignyota	3.4	4	0
OTU_2727	Unk	Ascomycota	0	24	0
OTU_2729	Unk	Ascomycota	27.6	16	0
OTU_2733	Sap	Mortierella sp.	20.7	28	100
OTU_2738	Sof	Scytalidium sp.	13.8	0	0
OTU_2744	Unk	Ascomycota	3.4	8	44.4
OTU_2749	Unk	Ascomycota	48.3	12	22.2
OTU_2780	Whi	Sistotremastrum suecicum	17.2	4	0
OTU_2785	Unk	Boletales	6.9	0	0
OTU_2814	Unk	Microbotryomycetes	10.3	4	0
OTU_2817	Unk	Tremellales	6.9	0	0
OTU_2818	Unk	Leotiomycetes	6.9	0	0
OTU_2819	Unk	Ascomycota	3.4	12	0
OTU_2831	Sof	Trichoderma sp.	0	0	22.2
OTU_2834	Unk	Chaetosphaeriaceae sp.	6.9	0	0
OTU_2844	Sof	Scytalidium sp.	10.3	0	0
OTU_2845	Erm	Oidiodendron sp.	0	0	33.3
OTU_2850	Unk	Agaricomycetes	31	72	0
OTU_2861	Ecm	Thelephora sp.	0	0	22.2
OTU_2865	Whi	Trechispora sp.	6.9	8	0
OTU_2886	Unk	Ascomycota	17.2	40	0
OTU_2887	Unk	Clitopilus prunulus	10.3	0	33.3
OTU_2890	Sof	Scytalidium sp.	10.3	8	0
OTU_2894	Unk	Helotiales	44.8	84	0
OTU_2895	Unk		6.9	0	0
OTU_2899	Sof	Scytalidium sp.	20.7	0	0
OTU_2909	Sap	Cladophialophora sp.	13.8	4	0
OTU_2944	Unk	Tremellales	6.9	0	0
OTU_2952	Unk	Ascomycota	27.6	40	0
OTU_2955	Unk	Ascomycota	13.8	0	0
OTU_2965	Unk	Agaricomycetes	0	8	0
OTU_2974	Unk	Gymnopilus sp.	24.1	56	22.2
OTU_2982	Unk	Ascomycota	6.9	0	0
OTU_2985	Unk	Mucronella sp.	0	8	0
OTU_2993	Unk	Ascomycota	48.3	56	0
OTU_3008	Unk		3.4	44	0
OTU_3025	Sap	Cladophialophora sp.	0	0	55.6
OTU_3027	Ecm	Russula sp.	3.4	0	22.2
OTU_3033	Ecm	Russula sp.	0	0	55.6
OTU_3063	Bro	Neolentinus lepideus	0	8	0
OTU_3080	Unk	Ascomycota	13.8	12	22.2
OTU_3082	Wod	Botryobasidium subcoronatum	27.6	20	0
OTU_3086	Unk	Teratosphaeriaceae sp.	24.1	20	11.1
OTU_3087	Unk	Inocybe sp.	0	0	22.2
OTU_3089	Unk	Eurotiales	13.8	0	22.2
OTU_3104	Unk	Aspergillaceae sp.	69	20	55.6
OTU_3106	Unk	Cystobasidiomycetes	0	0	22.2
OTU_3112	Sap	Geminibasidium sp.	0	4	88.9
OTU_3122	Unk	Ascomycota	44.8	4	0
OTU_3130	Unk	Helotiales	62.1	16	11.1
OTU_3133	Unk	Ascomycota	24.1	24	0
OTU_3135	Unk	Agaricales	55.2	8	0
OTU_3138	Unk		0	0	100
OTU_3171	Sof	Trichoderma sp.	0	8	0
OTU_3207	Unk	Ascomycota	10.3	4	11.1
OTU_3235	Ecm	Russula sp.	17.2	4	11.1
OTU_3243	Bro	Leucogyrophana sp.	17.2	0	0
OTU_3258	Sap	Stypella vermiformis	6.9	28	0
OTU_3272	Unk	Agaricomycetes	10.3	0	0
OTU_3277	Unk	Agaricales	6.9	8	11.1
OTU_3280	AM	Glomeraceae sp.	3.4	0	11.1
OTU_3281	Unk	Eurotiales	72.4	4	0
OTU_3283	Unk	Basidiomycota	6.9	0	0
OTU_3288	Unk	Pluteus sp.	0	12	0
OTU_3291	Unk	Ascomycota	0	16	0
OTU_3295	Unk	Ascomycota	6.9	4	0
OTU_3301	Sap	Cladophialophora chaetospira	10.3	16	0
OTU_3317	Unk	Sordariomycetes	0	12	0
OTU_3320	Sap	Mortierella sp.	3.4	8	22.2
OTU_3324	Unk	Ascomycota	6.9	0	0
OTU_3341	Unk	Helotiales	0	4	11.1
OTU_3346	Unk	Ascomycota	10.3	4	11.1
OTU_3354	Unk	Agaricomycetes	3.4	12	0
OTU_3363	Unk	Ascomycota	10.3	4	0
OTU_3412	Unk	Agaricomycetes	3.4	4	0
OTU_3424	Unk		6.9	4	0
OTU_3428	Unk		0	8	0
OTU_3432	Unk	Entoloma sp.	6.9	0	0
OTU_3435	Unk	Ascomycota	10.3	12	0
OTU_3447	Unk	Eurotiomycetes	0	8	0
OTU_3449	Sap	Cladophialophora sp.	3.4	8	0
OTU_3451	Unk	Exidiaceae sp.	3.4	4	0
OTU_3460	Unk	Mycenaceae sp.	6.9	0	0
OTU_3468	Sap	Cladophialophora sp.	17.2	4	0
OTU_3479	Unk		6.9	0	0
OTU_3487	Unk	Ascomycota	0	12	0
OTU_3496	Unk	Callistosporium sp.	3.4	8	0
OTU_3502	Unk	Helotiales	3.4	8	0
OTU_3526	Unk	Ascomycota	17.2	4	0
OTU_3545	Unk	Entolomataceae sp.	6.9	0	0

## Sheet: Sheet3
Table S2 List of environmental variables recorded in this study for explaining seed germination, seedling survival and growth.
Variable	Description	Data type	Minimum, mean, and maximum
Substrate	White- and brown-rot logs and soil	Category	–
Openness	Canopy openness above the substrate, %	Continuous	0.9, 13.1, 29.6
Diameter	Diameter of the logs, cm	Continuous	18.8, 31.2, 62
Length	Length of the logs, cm	Continuous	62.0, 92.7, 200
pH	Substrate pH	Continuous	3.8, 4.5, 5.4
Water	Substrate water content, %	Continuous	7.0, 22.9, 41.8
Nutrient_PC1	Principal component 1 in PCA of substrate nutrient ions	Continuous	–243.8, 0.0, 25.8
ECMF richness	OTU richness of ectomycorrhizal fungi in the substrate	Continuous	0, 0.8, 5
AMF richness	OTU richness of arbuscular mycorrhizal fungi in the substrate	Continuous	0, 1.1, 10
ECMF infection	Infection ratio of ectomycorrhizal fungi in seedling root, %	Continuous	0, 18.4, 89.0
AMF infection	Infection ratio of arbuscular mycorrhizal fungi in seedling root, %	Continuous	0, 54.2, 100

## Sheet: Sheet2
Table S3 GLM (germination and survival) and GLMM (dry weight and shoot length) results showing relationships between seedling performance of each tree species and environmental factors.
Seedling	Performance	n	Substrate	PC1	pH	Water	Openness	OTU richness†
Clethra (AM)	Germination	26				0.0949***	–0.1201**	0.093
	Survival	22				0.0683***
	Shoot length	22
Cryptomeria (AM)	Germination	26				0.0800***
	Survival	23	SIG			0.1879***
	Shoot length	112
	Dry weight	111	SIG					–0.2582**
Padus (AM)	Germination	25				0.0183***	–0.0127
	Survival	25	SIG			0.0761***
	Shoot length	305	SIG			0.0121*
	Dry weight	305
Chamaecyparis (AM)	Germination	25
	Survival	19
	Shoot length	50					0.0218*
	Dry weight	47					0.0530*
Ilex (AM)	Germination	19			–1.0400**
	Survival	18		0.0842				0.5427
	Shoot length	190
	Dry weight	167					0.0567*
Toxicodendron (AM)	Germination	25					–0.0867*
	Survival	23
	Shoot length	59
	Dry weight	59				0.0428*
Abies (ECM)	Germination	27
	Survival	23					–0.2098*
	Shoot length	127				0.0124
	Dry weight	104			0.5180*	0.0823**	0.0590**
Carpinus (ECM)	Germination	26
	Survival	25	SIG
	Shoot length	55				–0.0245
	Dry weight	55				–0.0343
Picea (ECM)	Germination	26			1.6652**		0.0719*	–0.1724*
	Survival	22
	Shoot length	34
	Dry weight	28
Pinus (ECM)	Germination	25				0.0273*
	Survival	24					0.1063*
	Shoot length	250			0.2990*	0.0122
	Dry weight	187			0.5260**		0.0264*
Betula (ECM)	Germination	23				0.0063**
	Survival	19
	Shoot length	61
*, P < 0.05; **, P < 0.01; ***, P < 0.001
† OTU richness of mycorrhizal fungi: AM fungal OTU richness for AM trees, and ECM fungal OTU richness for ECM trees.
Alnus data were not analyzed because its sample size was very small.
Dry weight of Clethra and Betula seedlings were too light to measure.
PC1, nutrient_PC1

## Sheet: Sheet4
Table S4 Multiple comparison among the estimates for tree seedling performance against substrates where the relationships with substrates were selected as a factor in the models in Table 6.
Seedling	Performance	Substrate combination	Estimate	SE	Z	P
Cryptomeria (AM)	Dry weight	White - Brown	–0.74	0.31	–2.41	0.04	*
		Soil - Brown	0.15	0.4	0.39	0.92
		Soil - White	0.9	0.4	2.24	0.06
Cryptomeria (AM)	Survival	White - Brown	0.89	0.52	1.7	0.2
		Soil - Brown	1.67	0.68	2.47	0.04	*
		Soil - White	0.79	0.6	1.3	0.39
Carpinus (ECM)	Survival	White - Brown	0.53	0.8	0.67	0.78
		Soil - Brown	1.51	0.7	2.14	0.08
		Soil - White	0.97	0.68	1.43	0.33
Padus (AM)	Surival	White - Brown	–0.26	0.33	–0.78	0.71
		Soil - Brown	1.6	0.36	4.5	< 0.001	***
		Soil - White	1.86	0.32	5.88	< 0.001	***
Padus (AM)	Shoot length	White - Brown	–0.04	0.1	–0.41	0.91
		Soil - Brown	0.25	0.1	2.4	0.04	*
		Soil - White	0.29	0.08	3.62	0	***
* When estimate for substrate combination White–Brown was positive, white-rot logs have positive effect on the seedlings compared to brown-rot logs.
