# Supplementary material for: Factors associated with seedling establishment on logs of different fungal decay types—A seed‐sowing experiment
Source: Ecol Evol. 2024 Jun 4;14(6):e11508. doi: 10.1002/ece3.11508 (PMC11148398; doi:10.1002/ece3.11508)
Supplement: Supplementary file 4 — Data S2: [file ECE3-14-e11508-s002.xlsx]

## Sheet: heightweight2
PlotNo.	sub	type	sp	mycotype	term	Last	No.	height	DW_All	DW_Under	DW_Above	root	diameter	length	Water-content	pH	Cl	NO3	SO4	Na	NH4	K	Mg	Ca	PC1	Openness	otu_num	myc_num	sowing	grm	srv	dead	col	no_col	CR
1	soil1	Soil	Carpinus laxiflora	ECM	term1	2	1	6.47	0.021	0.011	0.01	p			15.4843	5.28889	3.79503	10.8775	8.96576	2.46677	5.31305	5.5028	1.56545	2.70396	22.7718	12.7	32	3	60	11	2	9
1	soil1	Soil	Carpinus laxiflora	ECM	term1	2	2	5.99	0.014			p			15.4843	5.28889	3.79503	10.8775	8.96576	2.46677	5.31305	5.5028	1.56545	2.70396	22.7718	12.7	32	3	60	11	2	9
3	soil3	Soil	Carpinus laxiflora	ECM	term1	5	1	3.35	0.031	0.001	0.03	p			14.398	5.38889	7.11957	0.907746	7.65354	9.01813	4.86504	6.28896	1.48324	3.9751	21.26	12.5	22	4	60	23	5	18	41	83	33.0645
3	soil3	Soil	Carpinus laxiflora	ECM	term1	5	2	5.01	0.03	0.008	0.022	p			14.398	5.38889	7.11957	0.907746	7.65354	9.01813	4.86504	6.28896	1.48324	3.9751	21.26	12.5	22	4	60	23	5	18
3	soil3	Soil	Carpinus laxiflora	ECM	term1	5	3	4.41	0.026	0.009	0.017	p			14.398	5.38889	7.11957	0.907746	7.65354	9.01813	4.86504	6.28896	1.48324	3.9751	21.26	12.5	22	4	60	23	5	18
3	soil3	Soil	Carpinus laxiflora	ECM	term1	5	4	4.49	0.027	0.008	0.019	p			14.398	5.38889	7.11957	0.907746	7.65354	9.01813	4.86504	6.28896	1.48324	3.9751	21.26	12.5	22	4	60	23	5	18	27	76	26.2136
3	soil3	Soil	Carpinus laxiflora	ECM	term1	5	5	4.52	0.038	0.012	0.026	p			14.398	5.38889	7.11957	0.907746	7.65354	9.01813	4.86504	6.28896	1.48324	3.9751	21.26	12.5	22	4	60	23	5	18	34	81	29.5652
5	soil5	Soil	Carpinus laxiflora	ECM	term1	6	1	5.42	0.082	0.036	0.046	p			14.9706	5	1.56019	0.050706	5.81169	1.24815	1.40417	4.13449	0.429051	1.05313	24.7872	18.8	67	2	60	6	6	0
5	soil5	Soil	Carpinus laxiflora	ECM	term1	6	2	5.03	0.04	0.016	0.024	p			14.9706	5	1.56019	0.050706	5.81169	1.24815	1.40417	4.13449	0.429051	1.05313	24.7872	18.8	67	2	60	6	6	0	56	114	32.9412
5	soil5	Soil	Carpinus laxiflora	ECM	term1	6	3	4.2	0.034	0.013	0.021	p			14.9706	5	1.56019	0.050706	5.81169	1.24815	1.40417	4.13449	0.429051	1.05313	24.7872	18.8	67	2	60	6	6	0	78	243	24.2991
5	soil5	Soil	Carpinus laxiflora	ECM	term1	6	4	3.88	0.02	0.007	0.013	p			14.9706	5	1.56019	0.050706	5.81169	1.24815	1.40417	4.13449	0.429051	1.05313	24.7872	18.8	67	2	60	6	6	0
5	soil5	Soil	Carpinus laxiflora	ECM	term1	6	5	4.38	0.02	0.009	0.011	p			14.9706	5	1.56019	0.050706	5.81169	1.24815	1.40417	4.13449	0.429051	1.05313	24.7872	18.8	67	2	60	6	6	0	66	110	37.5
5	soil5	Soil	Carpinus laxiflora	ECM	term1	6	6	6.12	0.078	0.041	0.037	p			14.9706	5	1.56019	0.050706	5.81169	1.24815	1.40417	4.13449	0.429051	1.05313	24.7872	18.8	67	2	60	6	6	0
5	D269	Brown	Carpinus laxiflora	ECM	term1	5	1	3.65	0.015	0.007	0.008	p	28.5	84.5	40.5245	4.2	2.79913	0.0279913	2.65918	5.87818	3.35896	13.4358	2.09935	6.57796	14.3049	19.3	50	0	60	12	5	7	0	26	0
5	D269	Brown	Carpinus laxiflora	ECM	term1	5	2	1.924	0.012	0.007	0.005	p	28.5	84.5	40.5245	4.2	2.79913	0.0279913	2.65918	5.87818	3.35896	13.4358	2.09935	6.57796	14.3049	19.3	50	0	60	12	5	7	0	58	0
5	D269	Brown	Carpinus laxiflora	ECM	term1	5	3	2.88	0.01	0.005	0.005	p	28.5	84.5	40.5245	4.2	2.79913	0.0279913	2.65918	5.87818	3.35896	13.4358	2.09935	6.57796	14.3049	19.3	50	0	60	12	5	7
5	D269	Brown	Carpinus laxiflora	ECM	term1	5	4	3.82	0.015	0.006	0.009	p	28.5	84.5	40.5245	4.2	2.79913	0.0279913	2.65918	5.87818	3.35896	13.4358	2.09935	6.57796	14.3049	19.3	50	0	60	12	5	7
5	D269	Brown	Carpinus laxiflora	ECM	term1	5	5	2.34	0.003	0.001	0.002	p	28.5	84.5	40.5245	4.2	2.79913	0.0279913	2.65918	5.87818	3.35896	13.4358	2.09935	6.57796	14.3049	19.3	50	0	60	12	5	7	0	43	0
5	J198	White	Carpinus laxiflora	ECM	term1	1	1	2.87	0.015	0.01	0.005	p	36	69.4	23.3412	4.38889	12.8211	0.705162	6.19688	8.97479	19.6591	31.1981	2.56422	12.1801	-6.13106	19.2	40	1	60	6	1	5	0	242	0
7	soil7	Soil	Carpinus laxiflora	ECM	term1	4	1	3.78	0.02	0.009	0.011	p			15.751	4.66667	16.3621	0.0730452	37.9835	9.34979	6.28189	31.5555	5.55144	12.4177	-4.90577	12.8	45	4	60	10	4	6	55	66	45.4545
7	soil7	Soil	Carpinus laxiflora	ECM	term1	4	2	3.22	0.017	0.006	0.011	p			15.751	4.66667	16.3621	0.0730452	37.9835	9.34979	6.28189	31.5555	5.55144	12.4177	-4.90577	12.8	45	4	60	10	4	6	53	67	44.1667
7	soil7	Soil	Carpinus laxiflora	ECM	term1	4	3	3.29	0.021	0.008	0.013	p			15.751	4.66667	16.3621	0.0730452	37.9835	9.34979	6.28189	31.5555	5.55144	12.4177	-4.90577	12.8	45	4	60	10	4	6	109	47	69.8718
7	soil7	Soil	Carpinus laxiflora	ECM	term1	4	4	3.57	0.016	0.007	0.009	p			15.751	4.66667	16.3621	0.0730452	37.9835	9.34979	6.28189	31.5555	5.55144	12.4177	-4.90577	12.8	45	4	60	10	4	6
7	D264	Brown	Carpinus laxiflora	ECM	term1	1	1	2.18	0.007	0.003	0.004	p	34	84	38.1255	4.26667	6.58074	0.0940106	4.70053	5.32727	5.17058	5.0139	0.313369	0.313369	23.1901	18.3	39	1	60	21	1	20	6	9	40
8	soil8	Soil	Carpinus laxiflora	ECM	term1	5	1	3.95	0.038	0.016	0.022	p			17.6039	4.36667	6.41804	0.0451974	9.49146	5.15251	3.16382	5.2429	2.57625	3.38981	22.8063	10.6	31	2	60	15	5	10
8	soil8	Soil	Carpinus laxiflora	ECM	term1	5	2	5.61	0.053	0.014	0.039	p			17.6039	4.36667	6.41804	0.0451974	9.49146	5.15251	3.16382	5.2429	2.57625	3.38981	22.8063	10.6	31	2	60	15	5	10
8	soil8	Soil	Carpinus laxiflora	ECM	term1	5	3	7.1	0.105	0.043	0.062	p			17.6039	4.36667	6.41804	0.0451974	9.49146	5.15251	3.16382	5.2429	2.57625	3.38981	22.8063	10.6	31	2	60	15	5	10	15	123	10.8696
8	soil8	Soil	Carpinus laxiflora	ECM	term1	5	4	5.79	0.086	0.031	0.055	p			17.6039	4.36667	6.41804	0.0451974	9.49146	5.15251	3.16382	5.2429	2.57625	3.38981	22.8063	10.6	31	2	60	15	5	10	25	114	17.9856
8	soil8	Soil	Carpinus laxiflora	ECM	term1	5	5	4.88	0.022	0.01	0.012	p			17.6039	4.36667	6.41804	0.0451974	9.49146	5.15251	3.16382	5.2429	2.57625	3.38981	22.8063	10.6	31	2	60	15	5	10	100	167	37.4532
8	D261	Brown	Carpinus laxiflora	ECM	term1	3	1	2.97	0.011	0.004	0.007	p	25	99.8	27.3961	4.33333	5.69062	0.355664	3.55664	7.82461	8.00244	15.827	0.88916	0.88916	12.0959	11.1	78	3	60	16	3	13	0	27	0
8	D261	Brown	Carpinus laxiflora	ECM	term1	3	2	2.62	0.009	0.003	0.006	p	25	99.8	27.3961	4.33333	5.69062	0.355664	3.55664	7.82461	8.00244	15.827	0.88916	0.88916	12.0959	11.1	78	3	60	16	3	13	0	47	0
8	D261	Brown	Carpinus laxiflora	ECM	term1	3	3	3.02	0.007	0.003	0.004	p	25	99.8	27.3961	4.33333	5.69062	0.355664	3.55664	7.82461	8.00244	15.827	0.88916	0.88916	12.0959	11.1	78	3	60	16	3	13	3	48	5.88235
8	J190	White	Carpinus laxiflora	ECM	term1	3	1	4.1	0.049	0.018	0.031	p	41.3	84.2	31.4431	3.96667	6.164	0.0880571	1.32086	4.9899	6.60428	6.45752	4.25609	13.9424	19.6469	6.2	50	0	60	6	3	3	212	76	73.6111
8	J190	White	Carpinus laxiflora	ECM	term1	3	2	3.68	0.039	0.018	0.021	p	41.3	84.2	31.4431	3.96667	6.164	0.0880571	1.32086	4.9899	6.60428	6.45752	4.25609	13.9424	19.6469	6.2	50	0	60	6	3	3	159	63	71.6216
8	J190	White	Carpinus laxiflora	ECM	term1	3	3	3.14	0.037	0.014	0.023	p	41.3	84.2	31.4431	3.96667	6.164	0.0880571	1.32086	4.9899	6.60428	6.45752	4.25609	13.9424	19.6469	6.2	50	0	60	6	3	3	62	99	38.5093
9	soil9	Soil	Carpinus laxiflora	ECM	term1	9	1	4.96	0.048	0.016	0.032	p			17.1333	4.6	3.74016	0.592953	6.38565	3.37527	2.87354	6.65932	0.684176	1.14029	21.9467	12.9	53	5	60	16	9	7
9	soil9	Soil	Carpinus laxiflora	ECM	term1	9	2	4.17	0.02	0.007	0.013	p			17.1333	4.6	3.74016	0.592953	6.38565	3.37527	2.87354	6.65932	0.684176	1.14029	21.9467	12.9	53	5	60	16	9	7
9	soil9	Soil	Carpinus laxiflora	ECM	term1	9	3	3.8	0.031	0.011	0.02	p			17.1333	4.6	3.74016	0.592953	6.38565	3.37527	2.87354	6.65932	0.684176	1.14029	21.9467	12.9	53	5	60	16	9	7	77	158	32.766
9	soil9	Soil	Carpinus laxiflora	ECM	term1	9	4	4.41	0.025	0.006	0.019	p			17.1333	4.6	3.74016	0.592953	6.38565	3.37527	2.87354	6.65932	0.684176	1.14029	21.9467	12.9	53	5	60	16	9	7
9	soil9	Soil	Carpinus laxiflora	ECM	term1	9	5	4.18	0.024	0.006	0.018	p			17.1333	4.6	3.74016	0.592953	6.38565	3.37527	2.87354	6.65932	0.684176	1.14029	21.9467	12.9	53	5	60	16	9	7
9	soil9	Soil	Carpinus laxiflora	ECM	term1	9	6	3.33	0.015	0.005	0.01	p			17.1333	4.6	3.74016	0.592953	6.38565	3.37527	2.87354	6.65932	0.684176	1.14029	21.9467	12.9	53	5	60	16	9	7
9	soil9	Soil	Carpinus laxiflora	ECM	term1	9	7	4.82	0.022	0.006	0.016	p			17.1333	4.6	3.74016	0.592953	6.38565	3.37527	2.87354	6.65932	0.684176	1.14029	21.9467	12.9	53	5	60	16	9	7	21	90	18.9189
9	soil9	Soil	Carpinus laxiflora	ECM	term1	9	8	4.74	0.045	0.019	0.026	p			17.1333	4.6	3.74016	0.592953	6.38565	3.37527	2.87354	6.65932	0.684176	1.14029	21.9467	12.9	53	5	60	16	9	7
9	soil9	Soil	Carpinus laxiflora	ECM	term1	9	9	4.67	0.018	0.007	0.011	p			17.1333	4.6	3.74016	0.592953	6.38565	3.37527	2.87354	6.65932	0.684176	1.14029	21.9467	12.9	53	5	60	16	9	7	47	63	42.7273
9	D260	Brown	Carpinus laxiflora	ECM	term1	2	1	3.41	0.029	0.006	0.023	p	34	98	31.9392	4.56667	5.17491	0.0808579	3.23432	5.49834	7.43893	10.6732	0.485148	0.323432	17.4385	8.2	66	0	60	14	2	12	45	79	36.2903
9	D260	Brown	Carpinus laxiflora	ECM	term1	2	2	3.28	0.032	0.009	0.023	p	34	98	31.9392	4.56667	5.17491	0.0808579	3.23432	5.49834	7.43893	10.6732	0.485148	0.323432	17.4385	8.2	66	0	60	14	2	12	89	60	59.7315
9	J187	White	Carpinus laxiflora	ECM	term1	3	1	3.5	0.014	0.007	0.007	p	36.5	94.8	22.5176	4.53333	7.53247	0.171192	1.36954	11.6411	13.6954	67.1074	1.71192	1.71192	-39.2612	11.6	37	0	60	7	3	4	0	199	0
9	J187	White	Carpinus laxiflora	ECM	term1	3	2	3.06	0.007	0.004	0.003	p	36.5	94.8	22.5176	4.53333	7.53247	0.171192	1.36954	11.6411	13.6954	67.1074	1.71192	1.71192	-39.2612	11.6	37	0	60	7	3	4	0	118	0
9	J187	White	Carpinus laxiflora	ECM	term1	3	3	3.68	0.015	0.006	0.009	p	36.5	94.8	22.5176	4.53333	7.53247	0.171192	1.36954	11.6411	13.6954	67.1074	1.71192	1.71192	-39.2612	11.6	37	0	60	7	3	4	0	147	0
10	soil10	Soil	Carpinus laxiflora	ECM	term1	8	1	6.23	0.094	0.036	0.058	p			20.2353	4.96667	5.22707	0.0791981	4.35589	2.53434	2.85113	3.80151	0.83158	1.38597	24.666	0.86			60	18	8	10	99	199	33.2215
10	soil10	Soil	Carpinus laxiflora	ECM	term1	8	2	4	0.024	0.01	0.014	p			20.2353	4.96667	5.22707	0.0791981	4.35589	2.53434	2.85113	3.80151	0.83158	1.38597	24.666	0.86			60	18	8	10
10	soil10	Soil	Carpinus laxiflora	ECM	term1	8	3	3.99	0.018	0.008	0.01	p			20.2353	4.96667	5.22707	0.0791981	4.35589	2.53434	2.85113	3.80151	0.83158	1.38597	24.666	0.86			60	18	8	10
10	soil10	Soil	Carpinus laxiflora	ECM	term1	8	4	3.92	0.02	0.009	0.011	p			20.2353	4.96667	5.22707	0.0791981	4.35589	2.53434	2.85113	3.80151	0.83158	1.38597	24.666	0.86			60	18	8	10
10	soil10	Soil	Carpinus laxiflora	ECM	term1	8	5	4.1	0.024	0.015	0.009	p			20.2353	4.96667	5.22707	0.0791981	4.35589	2.53434	2.85113	3.80151	0.83158	1.38597	24.666	0.86			60	18	8	10
10	soil10	Soil	Carpinus laxiflora	ECM	term1	8	6	4.28	0.042	0.017	0.025	p			20.2353	4.96667	5.22707	0.0791981	4.35589	2.53434	2.85113	3.80151	0.83158	1.38597	24.666	0.86			60	18	8	10	35	137	20.3488
10	soil10	Soil	Carpinus laxiflora	ECM	term1	8	7	3.31	0.012	0.004	0.008	p			20.2353	4.96667	5.22707	0.0791981	4.35589	2.53434	2.85113	3.80151	0.83158	1.38597	24.666	0.86			60	18	8	10	6	52	10.3448
10	soil10	Soil	Carpinus laxiflora	ECM	term1	8	8	3.89	0.018	0.008	0.01	p			20.2353	4.96667	5.22707	0.0791981	4.35589	2.53434	2.85113	3.80151	0.83158	1.38597	24.666	0.86			60	18	8	10
10	J185	White	Carpinus laxiflora	ECM	term1	6	1	2.81	0.019	0.011	0.008	p	19	89	33.3235	5.3	9.28039	0.580024	1.16005	12.7605	18.8508	274.352	1.74007	4.35018	-243.759	8.6	20	0	60	16	6	10	0	182	0
10	J185	White	Carpinus laxiflora	ECM	term1	6	2	2.69	0.022	0.013	0.009	p	19	89	33.3235	5.3	9.28039	0.580024	1.16005	12.7605	18.8508	274.352	1.74007	4.35018	-243.759	8.6	20	0	60	16	6	10	0	187	0
10	J185	White	Carpinus laxiflora	ECM	term1	6	3	2.56	0.009	0.005	0.004	p	19	89	33.3235	5.3	9.28039	0.580024	1.16005	12.7605	18.8508	274.352	1.74007	4.35018	-243.759	8.6	20	0	60	16	6	10	0	64	0
10	J185	White	Carpinus laxiflora	ECM	term1	6	4	3.12	0.017	0.009	0.008	p	19	89	33.3235	5.3	9.28039	0.580024	1.16005	12.7605	18.8508	274.352	1.74007	4.35018	-243.759	8.6	20	0	60	16	6	10
10	J185	White	Carpinus laxiflora	ECM	term1	6	5	3.17	0.02	0.007	0.013	p	19	89	33.3235	5.3	9.28039	0.580024	1.16005	12.7605	18.8508	274.352	1.74007	4.35018	-243.759	8.6	20	0	60	16	6	10
10	J185	White	Carpinus laxiflora	ECM	term1	6	6	3.2	0.01	0.004	0.006	p	19	89	33.3235	5.3	9.28039	0.580024	1.16005	12.7605	18.8508	274.352	1.74007	4.35018	-243.759	8.6	20	0	60	16	6	10
1	soil1	Soil	Pinus densiflora	ECM	term1	12	1	7.87	0.136	0.02	0.116	cut			15.4843	5.28889	3.79503	10.8775	8.96576	2.46677	5.31305	5.5028	1.56545	2.70396	22.7718	12.7	32	3	60	25	12	13
1	soil1	Soil	Pinus densiflora	ECM	term1	12	2	8.21	0.121	0.029	0.092	cut			15.4843	5.28889	3.79503	10.8775	8.96576	2.46677	5.31305	5.5028	1.56545	2.70396	22.7718	12.7	32	3	60	25	12	13
1	soil1	Soil	Pinus densiflora	ECM	term1	12	3	8.62	0.066	0.007	0.059	cut			15.4843	5.28889	3.79503	10.8775	8.96576	2.46677	5.31305	5.5028	1.56545	2.70396	22.7718	12.7	32	3	60	25	12	13
1	soil1	Soil	Pinus densiflora	ECM	term1	12	4	5.56	0.045	0.005	0.04	cut			15.4843	5.28889	3.79503	10.8775	8.96576	2.46677	5.31305	5.5028	1.56545	2.70396	22.7718	12.7	32	3	60	25	12	13
1	soil1	Soil	Pinus densiflora	ECM	term1	12	5	9.6	0.191	0.02	0.171	cut			15.4843	5.28889	3.79503	10.8775	8.96576	2.46677	5.31305	5.5028	1.56545	2.70396	22.7718	12.7	32	3	60	25	12	13
1	soil1	Soil	Pinus densiflora	ECM	term1	12	6	6.09	0.067	0.007	0.06	cut			15.4843	5.28889	3.79503	10.8775	8.96576	2.46677	5.31305	5.5028	1.56545	2.70396	22.7718	12.7	32	3	60	25	12	13
1	soil1	Soil	Pinus densiflora	ECM	term1	12	7	7.85	0.061	0.008	0.053	cut			15.4843	5.28889	3.79503	10.8775	8.96576	2.46677	5.31305	5.5028	1.56545	2.70396	22.7718	12.7	32	3	60	25	12	13
1	soil1	Soil	Pinus densiflora	ECM	term1	12	8	7.35	0.048	0.01	0.038	cut			15.4843	5.28889	3.79503	10.8775	8.96576	2.46677	5.31305	5.5028	1.56545	2.70396	22.7718	12.7	32	3	60	25	12	13
1	soil1	Soil	Pinus densiflora	ECM	term1	12	9	8.57	0.119	0.025	0.094	cut			15.4843	5.28889	3.79503	10.8775	8.96576	2.46677	5.31305	5.5028	1.56545	2.70396	22.7718	12.7	32	3	60	25	12	13
1	soil1	Soil	Pinus densiflora	ECM	term1	12	10	7	0.067	0.001	0.066	cut			15.4843	5.28889	3.79503	10.8775	8.96576	2.46677	5.31305	5.5028	1.56545	2.70396	22.7718	12.7	32	3	60	25	12	13
1	soil1	Soil	Pinus densiflora	ECM	term1	12	11	5.12	0.047	0.005	0.042	cut			15.4843	5.28889	3.79503	10.8775	8.96576	2.46677	5.31305	5.5028	1.56545	2.70396	22.7718	12.7	32	3	60	25	12	13
1	soil1	Soil	Pinus densiflora	ECM	term1	12	12	9.58	0.161	0.016	0.145	cut			15.4843	5.28889	3.79503	10.8775	8.96576	2.46677	5.31305	5.5028	1.56545	2.70396	22.7718	12.7	32	3	60	25	12	13
1	D271	Brown	Pinus densiflora	ECM	term1	14	1	8.1	0.136	0.048	0.088	p	18.8	68.2	25.4098	4.4	8.86165	1.07817	4.28313	12.1109	22.4495	33.3789	1.92002	5.46469	-7.60021	13.7	42	0	60	41	14	27
1	D271	Brown	Pinus densiflora	ECM	term1	14	2	7.85	0.098	0.038	0.06	p	18.8	68.2	25.4098	4.4	8.86165	1.07817	4.28313	12.1109	22.4495	33.3789	1.92002	5.46469	-7.60021	13.7	42	0	60	41	14	27	115	85	57.5
1	D271	Brown	Pinus densiflora	ECM	term1	14	3	7.81	0.097	0.028	0.069	p	18.8	68.2	25.4098	4.4	8.86165	1.07817	4.28313	12.1109	22.4495	33.3789	1.92002	5.46469	-7.60021	13.7	42	0	60	41	14	27
1	D271	Brown	Pinus densiflora	ECM	term1	14	4	7.88	0.07	0.019	0.051	p	18.8	68.2	25.4098	4.4	8.86165	1.07817	4.28313	12.1109	22.4495	33.3789	1.92002	5.46469	-7.60021	13.7	42	0	60	41	14	27
1	D271	Brown	Pinus densiflora	ECM	term1	14	5	6.9	0.066	0.014	0.052	p	18.8	68.2	25.4098	4.4	8.86165	1.07817	4.28313	12.1109	22.4495	33.3789	1.92002	5.46469	-7.60021	13.7	42	0	60	41	14	27	45	35	56.25
1	D271	Brown	Pinus densiflora	ECM	term1	14	6	6.68	0.053	0.016	0.037	p	18.8	68.2	25.4098	4.4	8.86165	1.07817	4.28313	12.1109	22.4495	33.3789	1.92002	5.46469	-7.60021	13.7	42	0	60	41	14	27	32	31	50.7937
1	D271	Brown	Pinus densiflora	ECM	term1	14	7	7.84	0.112	0.04	0.072	p	18.8	68.2	25.4098	4.4	8.86165	1.07817	4.28313	12.1109	22.4495	33.3789	1.92002	5.46469	-7.60021	13.7	42	0	60	41	14	27
1	D271	Brown	Pinus densiflora	ECM	term1	14	8	6.59	0.076	0.022	0.054	p	18.8	68.2	25.4098	4.4	8.86165	1.07817	4.28313	12.1109	22.4495	33.3789	1.92002	5.46469	-7.60021	13.7	42	0	60	41	14	27
1	D271	Brown	Pinus densiflora	ECM	term1	14	9	8.02	0.166	0.054	0.112	p	18.8	68.2	25.4098	4.4	8.86165	1.07817	4.28313	12.1109	22.4495	33.3789	1.92002	5.46469	-7.60021	13.7	42	0	60	41	14	27
1	D271	Brown	Pinus densiflora	ECM	term1	14	10	9.63	0.191	0.065	0.126	p	18.8	68.2	25.4098	4.4	8.86165	1.07817	4.28313	12.1109	22.4495	33.3789	1.92002	5.46469	-7.60021	13.7	42	0	60	41	14	27
1	D271	Brown	Pinus densiflora	ECM	term1	14	11	7.99	0.13	0.035	0.095	p	18.8	68.2	25.4098	4.4	8.86165	1.07817	4.28313	12.1109	22.4495	33.3789	1.92002	5.46469	-7.60021	13.7	42	0	60	41	14	27
1	D271	Brown	Pinus densiflora	ECM	term1	14	12	8.84	0.172	0.055	0.117	p	18.8	68.2	25.4098	4.4	8.86165	1.07817	4.28313	12.1109	22.4495	33.3789	1.92002	5.46469	-7.60021	13.7	42	0	60	41	14	27
1	D271	Brown	Pinus densiflora	ECM	term1	14	13	9.69	0.152	0.052	0.1	p	18.8	68.2	25.4098	4.4	8.86165	1.07817	4.28313	12.1109	22.4495	33.3789	1.92002	5.46469	-7.60021	13.7	42	0	60	41	14	27
1	D271	Brown	Pinus densiflora	ECM	term1	14	14	6.85	0.063	0.015	0.048	cut	18.8	68.2	25.4098	4.4	8.86165	1.07817	4.28313	12.1109	22.4495	33.3789	1.92002	5.46469	-7.60021	13.7	42	0	60	41	14	27
1	J199	White	Pinus densiflora	ECM	term1	18	1	7.18	0.108	0.028	0.08	p	36.5	141.8	25.2647	4.61111	15.1162	0.327518	2.26743	10.5814	35.7751	31.7441	2.0155	6.8023	-7.74674	14	41	1	60	36	18	18
1	J199	White	Pinus densiflora	ECM	term1	18	2	7.34	0.13	0.043	0.087	p	36.5	141.8	25.2647	4.61111	15.1162	0.327518	2.26743	10.5814	35.7751	31.7441	2.0155	6.8023	-7.74674	14	41	1	60	36	18	18
1	J199	White	Pinus densiflora	ECM	term1	18	3	6.16	0.071	0.017	0.054	p	36.5	141.8	25.2647	4.61111	15.1162	0.327518	2.26743	10.5814	35.7751	31.7441	2.0155	6.8023	-7.74674	14	41	1	60	36	18	18
1	J199	White	Pinus densiflora	ECM	term1	18	4	6.33	0.06	0.011	0.049	p	36.5	141.8	25.2647	4.61111	15.1162	0.327518	2.26743	10.5814	35.7751	31.7441	2.0155	6.8023	-7.74674	14	41	1	60	36	18	18
1	J199	White	Pinus densiflora	ECM	term1	18	5	7.27	0.093	0.024	0.069	p	36.5	141.8	25.2647	4.61111	15.1162	0.327518	2.26743	10.5814	35.7751	31.7441	2.0155	6.8023	-7.74674	14	41	1	60	36	18	18
1	J199	White	Pinus densiflora	ECM	term1	18	6	7.22	0.098	0.022	0.076	p	36.5	141.8	25.2647	4.61111	15.1162	0.327518	2.26743	10.5814	35.7751	31.7441	2.0155	6.8023	-7.74674	14	41	1	60	36	18	18	70	99	41.4201
1	J199	White	Pinus densiflora	ECM	term1	18	7	6.04	0.078	0.022	0.056	p	36.5	141.8	25.2647	4.61111	15.1162	0.327518	2.26743	10.5814	35.7751	31.7441	2.0155	6.8023	-7.74674	14	41	1	60	36	18	18	47	87	35.0746
1	J199	White	Pinus densiflora	ECM	term1	18	8	6.77	0.086	0.026	0.06	p	36.5	141.8	25.2647	4.61111	15.1162	0.327518	2.26743	10.5814	35.7751	31.7441	2.0155	6.8023	-7.74674	14	41	1	60	36	18	18
1	J199	White	Pinus densiflora	ECM	term1	18	9	7.5	0.096	0.025	0.071	p	36.5	141.8	25.2647	4.61111	15.1162	0.327518	2.26743	10.5814	35.7751	31.7441	2.0155	6.8023	-7.74674	14	41	1	60	36	18	18
1	J199	White	Pinus densiflora	ECM	term1	18	10	7.09	0.097	0.027	0.07	p	36.5	141.8	25.2647	4.61111	15.1162	0.327518	2.26743	10.5814	35.7751	31.7441	2.0155	6.8023	-7.74674	14	41	1	60	36	18	18
1	J199	White	Pinus densiflora	ECM	term1	18	11	6.39	0.115	0.043	0.072	p	36.5	141.8	25.2647	4.61111	15.1162	0.327518	2.26743	10.5814	35.7751	31.7441	2.0155	6.8023	-7.74674	14	41	1	60	36	18	18	19	194	8.92019
1	J199	White	Pinus densiflora	ECM	term1	18	12	6.68	0.084	0.024	0.06	p	36.5	141.8	25.2647	4.61111	15.1162	0.327518	2.26743	10.5814	35.7751	31.7441	2.0155	6.8023	-7.74674	14	41	1	60	36	18	18
1	J199	White	Pinus densiflora	ECM	term1	18	13	5.39	0.06	0.017	0.043	p	36.5	141.8	25.2647	4.61111	15.1162	0.327518	2.26743	10.5814	35.7751	31.7441	2.0155	6.8023	-7.74674	14	41	1	60	36	18	18
1	J199	White	Pinus densiflora	ECM	term1	18	14	5.81	0.059	0.015	0.044	p	36.5	141.8	25.2647	4.61111	15.1162	0.327518	2.26743	10.5814	35.7751	31.7441	2.0155	6.8023	-7.74674	14	41	1	60	36	18	18
1	J199	White	Pinus densiflora	ECM	term1	18	15	6.45	0.082	0.024	0.058	p	36.5	141.8	25.2647	4.61111	15.1162	0.327518	2.26743	10.5814	35.7751	31.7441	2.0155	6.8023	-7.74674	14	41	1	60	36	18	18
1	J199	White	Pinus densiflora	ECM	term1	18	16	6.72	0.088	0.036	0.052	p	36.5	141.8	25.2647	4.61111	15.1162	0.327518	2.26743	10.5814	35.7751	31.7441	2.0155	6.8023	-7.74674	14	41	1	60	36	18	18
1	J199	White	Pinus densiflora	ECM	term1	18	17	6.79	0.089	0.037	0.052	p	36.5	141.8	25.2647	4.61111	15.1162	0.327518	2.26743	10.5814	35.7751	31.7441	2.0155	6.8023	-7.74674	14	41	1	60	36	18	18
1	J199	White	Pinus densiflora	ECM	term1	18	18	6.77	0.075	0.022	0.053	p	36.5	141.8	25.2647	4.61111	15.1162	0.327518	2.26743	10.5814	35.7751	31.7441	2.0155	6.8023	-7.74674	14	41	1	60	36	18	18
2	D276	Brown	Pinus densiflora	ECM	term1	15	1	8.16	0.102	0.015	0.087	p	32.5	85	38.4157	4.55556	11.2565	0.0562825	9.19281	9.75563	26.6404	29.2669	2.43891	8.81759	-4.37923	11.6	45	0	60	49	15	34
2	D276	Brown	Pinus densiflora	ECM	term1	15	2	6.71	0.066	0.01	0.056	p	32.5	85	38.4157	4.55556	11.2565	0.0562825	9.19281	9.75563	26.6404	29.2669	2.43891	8.81759	-4.37923	11.6	45	0	60	49	15	34
2	D276	Brown	Pinus densiflora	ECM	term1	15	3	6.84	0.06	0.007	0.053	cut	32.5	85	38.4157	4.55556	11.2565	0.0562825	9.19281	9.75563	26.6404	29.2669	2.43891	8.81759	-4.37923	11.6	45	0	60	49	15	34
2	D276	Brown	Pinus densiflora	ECM	term1	15	4	7.22	0.08	0.016	0.064	p	32.5	85	38.4157	4.55556	11.2565	0.0562825	9.19281	9.75563	26.6404	29.2669	2.43891	8.81759	-4.37923	11.6	45	0	60	49	15	34
2	D276	Brown	Pinus densiflora	ECM	term1	15	5	6.43	0.082	0.015	0.067	cut	32.5	85	38.4157	4.55556	11.2565	0.0562825	9.19281	9.75563	26.6404	29.2669	2.43891	8.81759	-4.37923	11.6	45	0	60	49	15	34
2	D276	Brown	Pinus densiflora	ECM	term1	15	6	7.15	0.078	0.012	0.066	cut	32.5	85	38.4157	4.55556	11.2565	0.0562825	9.19281	9.75563	26.6404	29.2669	2.43891	8.81759	-4.37923	11.6	45	0	60	49	15	34
2	D276	Brown	Pinus densiflora	ECM	term1	15	7	7.56	0.079	0.011	0.068	p	32.5	85	38.4157	4.55556	11.2565	0.0562825	9.19281	9.75563	26.6404	29.2669	2.43891	8.81759	-4.37923	11.6	45	0	60	49	15	34
2	D276	Brown	Pinus densiflora	ECM	term1	15	8	6.74	0.083	0.023	0.06	p	32.5	85	38.4157	4.55556	11.2565	0.0562825	9.19281	9.75563	26.6404	29.2669	2.43891	8.81759	-4.37923	11.6	45	0	60	49	15	34	22	127	14.7651
2	D276	Brown	Pinus densiflora	ECM	term1	15	9	5.62	0.033	0.008	0.025	p	32.5	85	38.4157	4.55556	11.2565	0.0562825	9.19281	9.75563	26.6404	29.2669	2.43891	8.81759	-4.37923	11.6	45	0	60	49	15	34	1	41	2.38095
2	D276	Brown	Pinus densiflora	ECM	term1	15	10	8.82	0.111	0.024	0.087	p	32.5	85	38.4157	4.55556	11.2565	0.0562825	9.19281	9.75563	26.6404	29.2669	2.43891	8.81759	-4.37923	11.6	45	0	60	49	15	34
2	D276	Brown	Pinus densiflora	ECM	term1	15	11	6.48	0.062	0.013	0.049	p	32.5	85	38.4157	4.55556	11.2565	0.0562825	9.19281	9.75563	26.6404	29.2669	2.43891	8.81759	-4.37923	11.6	45	0	60	49	15	34	8	87	8.42105
2	D276	Brown	Pinus densiflora	ECM	term1	15	12	8.19	0.107	0.022	0.085	p	32.5	85	38.4157	4.55556	11.2565	0.0562825	9.19281	9.75563	26.6404	29.2669	2.43891	8.81759	-4.37923	11.6	45	0	60	49	15	34
2	D276	Brown	Pinus densiflora	ECM	term1	15	13	5.23	0.039	0.008	0.031	cut	32.5	85	38.4157	4.55556	11.2565	0.0562825	9.19281	9.75563	26.6404	29.2669	2.43891	8.81759	-4.37923	11.6	45	0	60	49	15	34
2	D276	Brown	Pinus densiflora	ECM	term1	15	14	6.82	0.052	0.01	0.042	p	32.5	85	38.4157	4.55556	11.2565	0.0562825	9.19281	9.75563	26.6404	29.2669	2.43891	8.81759	-4.37923	11.6	45	0	60	49	15	34
2	D276	Brown	Pinus densiflora	ECM	term1	15	15	7.59	0.074	0.009	0.065	cut	32.5	85	38.4157	4.55556	11.2565	0.0562825	9.19281	9.75563	26.6404	29.2669	2.43891	8.81759	-4.37923	11.6	45	0	60	49	15	34
2	J203	White	Pinus densiflora	ECM	term1	10	1	7.19	0.073	0.012	0.061	cut	49	189.8	15.851	4.9	12.7475	0.0509899	4.84404	8.15838	26.0048	34.6731	2.80444	11.9826	-10.1227	9.6	17	0	60	39	10	29
2	J203	White	Pinus densiflora	ECM	term1	10	2	7.4	0.058	0.01	0.048	p	49	189.8	15.851	4.9	12.7475	0.0509899	4.84404	8.15838	26.0048	34.6731	2.80444	11.9826	-10.1227	9.6	17	0	60	39	10	29	0	53	0
2	J203	White	Pinus densiflora	ECM	term1	10	3	4.99	0.03			cut	49	189.8	15.851	4.9	12.7475	0.0509899	4.84404	8.15838	26.0048	34.6731	2.80444	11.9826	-10.1227	9.6	17	0	60	39	10	29
2	J203	White	Pinus densiflora	ECM	term1	10	4	5.98	0.027	0.003	0.024	cut	49	189.8	15.851	4.9	12.7475	0.0509899	4.84404	8.15838	26.0048	34.6731	2.80444	11.9826	-10.1227	9.6	17	0	60	39	10	29
2	J203	White	Pinus densiflora	ECM	term1	10	5	5.7	0.022			cut	49	189.8	15.851	4.9	12.7475	0.0509899	4.84404	8.15838	26.0048	34.6731	2.80444	11.9826	-10.1227	9.6	17	0	60	39	10	29
2	J203	White	Pinus densiflora	ECM	term1	10	6	7.06	0.036			cut	49	189.8	15.851	4.9	12.7475	0.0509899	4.84404	8.15838	26.0048	34.6731	2.80444	11.9826	-10.1227	9.6	17	0	60	39	10	29
2	J203	White	Pinus densiflora	ECM	term1	10	7	8.01	0.073	0.006	0.067	p	49	189.8	15.851	4.9	12.7475	0.0509899	4.84404	8.15838	26.0048	34.6731	2.80444	11.9826	-10.1227	9.6	17	0	60	39	10	29	7	42	14.2857
2	J203	White	Pinus densiflora	ECM	term1	10	8	7.74	0.058	0.007	0.051	cut	49	189.8	15.851	4.9	12.7475	0.0509899	4.84404	8.15838	26.0048	34.6731	2.80444	11.9826	-10.1227	9.6	17	0	60	39	10	29
2	J203	White	Pinus densiflora	ECM	term1	10	9	6.64	0.053	0.006	0.047	cut	49	189.8	15.851	4.9	12.7475	0.0509899	4.84404	8.15838	26.0048	34.6731	2.80444	11.9826	-10.1227	9.6	17	0	60	39	10	29
2	J203	White	Pinus densiflora	ECM	term1	10	10	7.98	0.055	0.003	0.052	cut	49	189.8	15.851	4.9	12.7475	0.0509899	4.84404	8.15838	26.0048	34.6731	2.80444	11.9826	-10.1227	9.6	17	0	60	39	10	29
4	soil4	Soil	Pinus densiflora	ECM	term1	10	1	9.88	0.1	0.018	0.082	cut			24.6843	5.35556	2.00252	3.29081	3.27079	1.46852	3.87155	3.73804	1.26827	3.8048	24.448	11.1	52	5	60	45	10	35
4	soil4	Soil	Pinus densiflora	ECM	term1	10	2	10.02	0.192	0.047	0.145	p			24.6843	5.35556	2.00252	3.29081	3.27079	1.46852	3.87155	3.73804	1.26827	3.8048	24.448	11.1	52	5	60	45	10	35	204	69	74.7253
4	soil4	Soil	Pinus densiflora	ECM	term1	10	3	9.46	0.149	0.019	0.13	cut			24.6843	5.35556	2.00252	3.29081	3.27079	1.46852	3.87155	3.73804	1.26827	3.8048	24.448	11.1	52	5	60	45	10	35
4	soil4	Soil	Pinus densiflora	ECM	term1	10	4	12.13	0.187	0.03	0.157	cut			24.6843	5.35556	2.00252	3.29081	3.27079	1.46852	3.87155	3.73804	1.26827	3.8048	24.448	11.1	52	5	60	45	10	35
4	soil4	Soil	Pinus densiflora	ECM	term1	10	5	14.56	0.312	0.065	0.247	p			24.6843	5.35556	2.00252	3.29081	3.27079	1.46852	3.87155	3.73804	1.26827	3.8048	24.448	11.1	52	5	60	45	10	35	234	29	88.9734
4	soil4	Soil	Pinus densiflora	ECM	term1	10	6	8.5	0.064	0.012	0.052	cut			24.6843	5.35556	2.00252	3.29081	3.27079	1.46852	3.87155	3.73804	1.26827	3.8048	24.448	11.1	52	5	60	45	10	35
4	soil4	Soil	Pinus densiflora	ECM	term1	10	7	8.17	0.075	0.011	0.064	cut			24.6843	5.35556	2.00252	3.29081	3.27079	1.46852	3.87155	3.73804	1.26827	3.8048	24.448	11.1	52	5	60	45	10	35
4	soil4	Soil	Pinus densiflora	ECM	term1	10	8	6.7	0.076	0.009	0.067	cut			24.6843	5.35556	2.00252	3.29081	3.27079	1.46852	3.87155	3.73804	1.26827	3.8048	24.448	11.1	52	5	60	45	10	35
4	soil4	Soil	Pinus densiflora	ECM	term1	10	9	10.1	0.125	0.023	0.102	p			24.6843	5.35556	2.00252	3.29081	3.27079	1.46852	3.87155	3.73804	1.26827	3.8048	24.448	11.1	52	5	60	45	10	35	81	41	66.3934
4	soil4	Soil	Pinus densiflora	ECM	term1	10	10	10.73	0.14	0.014	0.126	p			24.6843	5.35556	2.00252	3.29081	3.27079	1.46852	3.87155	3.73804	1.26827	3.8048	24.448	11.1	52	5	60	45	10	35
4	D273	Brown	Pinus densiflora	ECM	term1	28	1	8.11	0.091	0.021	0.07	p	29.5	89.4	17.2725	4.6	3.48858	0.924473	3.31415	3.83744	8.54702	3.66301	0.348858	0.697716	24.3304	11.4	50	0	60	41	28	13
4	D273	Brown	Pinus densiflora	ECM	term1	28	2	6.79	0.087	0.013	0.074	cut	29.5	89.4	17.2725	4.6	3.48858	0.924473	3.31415	3.83744	8.54702	3.66301	0.348858	0.697716	24.3304	11.4	50	0	60	41	28	13
4	D273	Brown	Pinus densiflora	ECM	term1	28	3	8.75	0.094	0.019	0.075	p	29.5	89.4	17.2725	4.6	3.48858	0.924473	3.31415	3.83744	8.54702	3.66301	0.348858	0.697716	24.3304	11.4	50	0	60	41	28	13
4	D273	Brown	Pinus densiflora	ECM	term1	28	4	7.81	0.079	0.019	0.06	p	29.5	89.4	17.2725	4.6	3.48858	0.924473	3.31415	3.83744	8.54702	3.66301	0.348858	0.697716	24.3304	11.4	50	0	60	41	28	13
4	D273	Brown	Pinus densiflora	ECM	term1	28	5	9.58	0.083	0.024	0.059	p	29.5	89.4	17.2725	4.6	3.48858	0.924473	3.31415	3.83744	8.54702	3.66301	0.348858	0.697716	24.3304	11.4	50	0	60	41	28	13	50	91	35.461
4	D273	Brown	Pinus densiflora	ECM	term1	28	6	8.24	0.09	0.014	0.076	cut	29.5	89.4	17.2725	4.6	3.48858	0.924473	3.31415	3.83744	8.54702	3.66301	0.348858	0.697716	24.3304	11.4	50	0	60	41	28	13
4	D273	Brown	Pinus densiflora	ECM	term1	28	7	7.01	0.06	0.015	0.045	p	29.5	89.4	17.2725	4.6	3.48858	0.924473	3.31415	3.83744	8.54702	3.66301	0.348858	0.697716	24.3304	11.4	50	0	60	41	28	13
4	D273	Brown	Pinus densiflora	ECM	term1	28	8	9.82	0.138	0.026	0.112	p	29.5	89.4	17.2725	4.6	3.48858	0.924473	3.31415	3.83744	8.54702	3.66301	0.348858	0.697716	24.3304	11.4	50	0	60	41	28	13	52	151	25.6158
4	D273	Brown	Pinus densiflora	ECM	term1	28	9	8.96	0.094	0.018	0.076	p	29.5	89.4	17.2725	4.6	3.48858	0.924473	3.31415	3.83744	8.54702	3.66301	0.348858	0.697716	24.3304	11.4	50	0	60	41	28	13
4	D273	Brown	Pinus densiflora	ECM	term1	28	10	7.75	0.092	0.023	0.069	p	29.5	89.4	17.2725	4.6	3.48858	0.924473	3.31415	3.83744	8.54702	3.66301	0.348858	0.697716	24.3304	11.4	50	0	60	41	28	13
4	D273	Brown	Pinus densiflora	ECM	term1	28	11	9.3	0.125	0.032	0.093	p	29.5	89.4	17.2725	4.6	3.48858	0.924473	3.31415	3.83744	8.54702	3.66301	0.348858	0.697716	24.3304	11.4	50	0	60	41	28	13
4	D273	Brown	Pinus densiflora	ECM	term1	28	12	6.26	0.051	0.01	0.041	cut	29.5	89.4	17.2725	4.6	3.48858	0.924473	3.31415	3.83744	8.54702	3.66301	0.348858	0.697716	24.3304	11.4	50	0	60	41	28	13
4	D273	Brown	Pinus densiflora	ECM	term1	28	13	7.82	0.136	0.029	0.107	p	29.5	89.4	17.2725	4.6	3.48858	0.924473	3.31415	3.83744	8.54702	3.66301	0.348858	0.697716	24.3304	11.4	50	0	60	41	28	13
4	D273	Brown	Pinus densiflora	ECM	term1	28	14	7.8	0.092	0.017	0.075	p	29.5	89.4	17.2725	4.6	3.48858	0.924473	3.31415	3.83744	8.54702	3.66301	0.348858	0.697716	24.3304	11.4	50	0	60	41	28	13
4	D273	Brown	Pinus densiflora	ECM	term1	28	15	7.79	0.103	0.029	0.074	p	29.5	89.4	17.2725	4.6	3.48858	0.924473	3.31415	3.83744	8.54702	3.66301	0.348858	0.697716	24.3304	11.4	50	0	60	41	28	13
4	D273	Brown	Pinus densiflora	ECM	term1	28	16	8.95	0.137	0.041	0.096	p	29.5	89.4	17.2725	4.6	3.48858	0.924473	3.31415	3.83744	8.54702	3.66301	0.348858	0.697716	24.3304	11.4	50	0	60	41	28	13
4	D273	Brown	Pinus densiflora	ECM	term1	28	17	8.7	0.081	0.021	0.06	p	29.5	89.4	17.2725	4.6	3.48858	0.924473	3.31415	3.83744	8.54702	3.66301	0.348858	0.697716	24.3304	11.4	50	0	60	41	28	13
4	D273	Brown	Pinus densiflora	ECM	term1	28	18	6.6	0.079	0.018	0.061	p	29.5	89.4	17.2725	4.6	3.48858	0.924473	3.31415	3.83744	8.54702	3.66301	0.348858	0.697716	24.3304	11.4	50	0	60	41	28	13	34	73	31.7757
4	D273	Brown	Pinus densiflora	ECM	term1	28	19	8.44	0.094	0.023	0.071	p	29.5	89.4	17.2725	4.6	3.48858	0.924473	3.31415	3.83744	8.54702	3.66301	0.348858	0.697716	24.3304	11.4	50	0	60	41	28	13
4	D273	Brown	Pinus densiflora	ECM	term1	28	20	7.04	0.073	0.019	0.054	cut	29.5	89.4	17.2725	4.6	3.48858	0.924473	3.31415	3.83744	8.54702	3.66301	0.348858	0.697716	24.3304	11.4	50	0	60	41	28	13
4	D273	Brown	Pinus densiflora	ECM	term1	28	21	6.42	0.086	0.031	0.055	cut	29.5	89.4	17.2725	4.6	3.48858	0.924473	3.31415	3.83744	8.54702	3.66301	0.348858	0.697716	24.3304	11.4	50	0	60	41	28	13
4	D273	Brown	Pinus densiflora	ECM	term1	28	22	8.1	0.074	0.019	0.055	p	29.5	89.4	17.2725	4.6	3.48858	0.924473	3.31415	3.83744	8.54702	3.66301	0.348858	0.697716	24.3304	11.4	50	0	60	41	28	13
4	D273	Brown	Pinus densiflora	ECM	term1	28	23	6.39	0.075	0.028	0.047	p	29.5	89.4	17.2725	4.6	3.48858	0.924473	3.31415	3.83744	8.54702	3.66301	0.348858	0.697716	24.3304	11.4	50	0	60	41	28	13
4	D273	Brown	Pinus densiflora	ECM	term1	28	24	6.08	0.065	0.014	0.051	p	29.5	89.4	17.2725	4.6	3.48858	0.924473	3.31415	3.83744	8.54702	3.66301	0.348858	0.697716	24.3304	11.4	50	0	60	41	28	13
4	D273	Brown	Pinus densiflora	ECM	term1	28	25	7.79	0.133	0.043	0.09	p	29.5	89.4	17.2725	4.6	3.48858	0.924473	3.31415	3.83744	8.54702	3.66301	0.348858	0.697716	24.3304	11.4	50	0	60	41	28	13
4	D273	Brown	Pinus densiflora	ECM	term1	28	26	8.15	0.132	0.027	0.105	p	29.5	89.4	17.2725	4.6	3.48858	0.924473	3.31415	3.83744	8.54702	3.66301	0.348858	0.697716	24.3304	11.4	50	0	60	41	28	13
4	D273	Brown	Pinus densiflora	ECM	term1	28	27	6.81	0.064	0.013	0.051	cut	29.5	89.4	17.2725	4.6	3.48858	0.924473	3.31415	3.83744	8.54702	3.66301	0.348858	0.697716	24.3304	11.4	50	0	60	41	28	13
4	D273	Brown	Pinus densiflora	ECM	term1	28	28	7.56	0.106	0.029	0.077	p	29.5	89.4	17.2725	4.6	3.48858	0.924473	3.31415	3.83744	8.54702	3.66301	0.348858	0.697716	24.3304	11.4	50	0	60	41	28	13
4	J200	White	Pinus densiflora	ECM	term1	14	1	5.11	0.063	0.018	0.045	p	43.4	91	19.4843	4.38889	4.90212	0.0163404	3.10468	6.86297	11.6017	43.4655	7.35318	53.4331	-22.9174	11.6			60	38	14	24	0	111	0
4	J200	White	Pinus densiflora	ECM	term1	14	2	5.26	0.079	0.026	0.053	p	43.4	91	19.4843	4.38889	4.90212	0.0163404	3.10468	6.86297	11.6017	43.4655	7.35318	53.4331	-22.9174	11.6			60	38	14	24	0	93	0
4	J200	White	Pinus densiflora	ECM	term1	14	3	6.28	0.103	0.027	0.076	p	43.4	91	19.4843	4.38889	4.90212	0.0163404	3.10468	6.86297	11.6017	43.4655	7.35318	53.4331	-22.9174	11.6			60	38	14	24
4	J200	White	Pinus densiflora	ECM	term1	14	4	5.31	0.048	0.013	0.035	cut	43.4	91	19.4843	4.38889	4.90212	0.0163404	3.10468	6.86297	11.6017	43.4655	7.35318	53.4331	-22.9174	11.6			60	38	14	24
4	J200	White	Pinus densiflora	ECM	term1	14	5	6.6	0.057	0.014	0.043	p	43.4	91	19.4843	4.38889	4.90212	0.0163404	3.10468	6.86297	11.6017	43.4655	7.35318	53.4331	-22.9174	11.6			60	38	14	24
4	J200	White	Pinus densiflora	ECM	term1	14	6	7.04	0.115	0.033	0.082	p	43.4	91	19.4843	4.38889	4.90212	0.0163404	3.10468	6.86297	11.6017	43.4655	7.35318	53.4331	-22.9174	11.6			60	38	14	24
4	J200	White	Pinus densiflora	ECM	term1	14	7	5.75	0.075	0.022	0.053	p	43.4	91	19.4843	4.38889	4.90212	0.0163404	3.10468	6.86297	11.6017	43.4655	7.35318	53.4331	-22.9174	11.6			60	38	14	24
4	J200	White	Pinus densiflora	ECM	term1	14	8	8.67	0.119	0.029	0.09	p	43.4	91	19.4843	4.38889	4.90212	0.0163404	3.10468	6.86297	11.6017	43.4655	7.35318	53.4331	-22.9174	11.6			60	38	14	24
4	J200	White	Pinus densiflora	ECM	term1	14	9	1.23	0.118	0.033	0.085	p	43.4	91	19.4843	4.38889	4.90212	0.0163404	3.10468	6.86297	11.6017	43.4655	7.35318	53.4331	-22.9174	11.6			60	38	14	24
4	J200	White	Pinus densiflora	ECM	term1	14	10	6.72	0.062	0.015	0.047	p	43.4	91	19.4843	4.38889	4.90212	0.0163404	3.10468	6.86297	11.6017	43.4655	7.35318	53.4331	-22.9174	11.6			60	38	14	24
4	J200	White	Pinus densiflora	ECM	term1	14	11	5.84	0.073	0.024	0.049	p	43.4	91	19.4843	4.38889	4.90212	0.0163404	3.10468	6.86297	11.6017	43.4655	7.35318	53.4331	-22.9174	11.6			60	38	14	24
4	J200	White	Pinus densiflora	ECM	term1	14	12	4.74	0.028	0.006	0.022	p	43.4	91	19.4843	4.38889	4.90212	0.0163404	3.10468	6.86297	11.6017	43.4655	7.35318	53.4331	-22.9174	11.6			60	38	14	24
4	J200	White	Pinus densiflora	ECM	term1	14	13	7.5	0.083	0.032	0.051	p	43.4	91	19.4843	4.38889	4.90212	0.0163404	3.10468	6.86297	11.6017	43.4655	7.35318	53.4331	-22.9174	11.6			60	38	14	24	0	163	0
4	J200	White	Pinus densiflora	ECM	term1	14	14	5.92	0.073	0.03	0.043	p	43.4	91	19.4843	4.38889	4.90212	0.0163404	3.10468	6.86297	11.6017	43.4655	7.35318	53.4331	-22.9174	11.6			60	38	14	24
5	soil5	Soil	Pinus densiflora	ECM	term1	8	1	7.62	0.173	0.059	0.114	p			14.9706	5	1.56019	0.050706	5.81169	1.24815	1.40417	4.13449	0.429051	1.05313	24.7872	18.8	67	2	60	24	8	16
5	soil5	Soil	Pinus densiflora	ECM	term1	8	2	9.89	0.224	0.055	0.169	p			14.9706	5	1.56019	0.050706	5.81169	1.24815	1.40417	4.13449	0.429051	1.05313	24.7872	18.8	67	2	60	24	8	16	125	138	47.5285
5	soil5	Soil	Pinus densiflora	ECM	term1	8	3	7.72	0.192	0.047	0.145	cut			14.9706	5	1.56019	0.050706	5.81169	1.24815	1.40417	4.13449	0.429051	1.05313	24.7872	18.8	67	2	60	24	8	16
5	soil5	Soil	Pinus densiflora	ECM	term1	8	4	5.57	0.081	0.026	0.055	p			14.9706	5	1.56019	0.050706	5.81169	1.24815	1.40417	4.13449	0.429051	1.05313	24.7872	18.8	67	2	60	24	8	16
5	soil5	Soil	Pinus densiflora	ECM	term1	8	5	5.4	0.067	0.018	0.049	p			14.9706	5	1.56019	0.050706	5.81169	1.24815	1.40417	4.13449	0.429051	1.05313	24.7872	18.8	67	2	60	24	8	16
5	soil5	Soil	Pinus densiflora	ECM	term1	8	6	6.95	0.187	0.038	0.149	p			14.9706	5	1.56019	0.050706	5.81169	1.24815	1.40417	4.13449	0.429051	1.05313	24.7872	18.8	67	2	60	24	8	16	49	100	32.8859
5	soil5	Soil	Pinus densiflora	ECM	term1	8	7	6.56	0.125	0.037	0.088	p			14.9706	5	1.56019	0.050706	5.81169	1.24815	1.40417	4.13449	0.429051	1.05313	24.7872	18.8	67	2	60	24	8	16	72	58	55.3846
5	soil5	Soil	Pinus densiflora	ECM	term1	8	8	4.2	0.033	0.014	0.019	p			14.9706	5	1.56019	0.050706	5.81169	1.24815	1.40417	4.13449	0.429051	1.05313	24.7872	18.8	67	2	60	24	8	16
5	D268	Brown	Pinus densiflora	ECM	term1	1	1	4.75	0.065	0.021	0.044	p	29.3	80.8	19.6392	4.1	4.23774	0.031783	0.847547	6.56849	11.8657	15.4677	1.69509	7.09821	11.2582	19.2	37	0	60	21	1	20	38	83	31.405
5	J198	White	Pinus densiflora	ECM	term1	33	1	8.41	0.125	0.031	0.094	p	36	69.4	23.3412	4.38889	12.8211	0.705162	6.19688	8.97479	19.6591	31.1981	2.56422	12.1801	-6.13106	19.2	40	1	60	45	33	12
5	J198	White	Pinus densiflora	ECM	term1	33	2	7.61	0.178	0.05	0.128	p	36	69.4	23.3412	4.38889	12.8211	0.705162	6.19688	8.97479	19.6591	31.1981	2.56422	12.1801	-6.13106	19.2	40	1	60	45	33	12
5	J198	White	Pinus densiflora	ECM	term1	33	3	6.62	0.076	0.019	0.057	p	36	69.4	23.3412	4.38889	12.8211	0.705162	6.19688	8.97479	19.6591	31.1981	2.56422	12.1801	-6.13106	19.2	40	1	60	45	33	12
5	J198	White	Pinus densiflora	ECM	term1	33	4	8.73	0.151	0.041	0.11	p	36	69.4	23.3412	4.38889	12.8211	0.705162	6.19688	8.97479	19.6591	31.1981	2.56422	12.1801	-6.13106	19.2	40	1	60	45	33	12
5	J198	White	Pinus densiflora	ECM	term1	33	5	6.81	0.092	0.032	0.06	p	36	69.4	23.3412	4.38889	12.8211	0.705162	6.19688	8.97479	19.6591	31.1981	2.56422	12.1801	-6.13106	19.2	40	1	60	45	33	12
5	J198	White	Pinus densiflora	ECM	term1	33	6	6.66	0.125	0.035	0.09	p	36	69.4	23.3412	4.38889	12.8211	0.705162	6.19688	8.97479	19.6591	31.1981	2.56422	12.1801	-6.13106	19.2	40	1	60	45	33	12
5	J198	White	Pinus densiflora	ECM	term1	33	7	6.7	0.058	0.014	0.044	p	36	69.4	23.3412	4.38889	12.8211	0.705162	6.19688	8.97479	19.6591	31.1981	2.56422	12.1801	-6.13106	19.2	40	1	60	45	33	12
5	J198	White	Pinus densiflora	ECM	term1	33	8	5.58	0.076	0.027	0.049	p	36	69.4	23.3412	4.38889	12.8211	0.705162	6.19688	8.97479	19.6591	31.1981	2.56422	12.1801	-6.13106	19.2	40	1	60	45	33	12
5	J198	White	Pinus densiflora	ECM	term1	33	9	5.25	0.101	0.032	0.069	p	36	69.4	23.3412	4.38889	12.8211	0.705162	6.19688	8.97479	19.6591	31.1981	2.56422	12.1801	-6.13106	19.2	40	1	60	45	33	12	40	188	17.5439
5	J198	White	Pinus densiflora	ECM	term1	33	10	6.23	0.096	0.034	0.062	p	36	69.4	23.3412	4.38889	12.8211	0.705162	6.19688	8.97479	19.6591	31.1981	2.56422	12.1801	-6.13106	19.2	40	1	60	45	33	12
5	J198	White	Pinus densiflora	ECM	term1	33	11	6.05	0.136	0.05	0.086	p	36	69.4	23.3412	4.38889	12.8211	0.705162	6.19688	8.97479	19.6591	31.1981	2.56422	12.1801	-6.13106	19.2	40	1	60	45	33	12
5	J198	White	Pinus densiflora	ECM	term1	33	12	5.71	0.075	0.026	0.049	p	36	69.4	23.3412	4.38889	12.8211	0.705162	6.19688	8.97479	19.6591	31.1981	2.56422	12.1801	-6.13106	19.2	40	1	60	45	33	12
5	J198	White	Pinus densiflora	ECM	term1	33	13	6.22	0.095	0.033	0.062	p	36	69.4	23.3412	4.38889	12.8211	0.705162	6.19688	8.97479	19.6591	31.1981	2.56422	12.1801	-6.13106	19.2	40	1	60	45	33	12
5	J198	White	Pinus densiflora	ECM	term1	33	14	4.83	0.047	0.012	0.035	cut	36	69.4	23.3412	4.38889	12.8211	0.705162	6.19688	8.97479	19.6591	31.1981	2.56422	12.1801	-6.13106	19.2	40	1	60	45	33	12
5	J198	White	Pinus densiflora	ECM	term1	33	15	5.35	0.074	0.016	0.058	p	36	69.4	23.3412	4.38889	12.8211	0.705162	6.19688	8.97479	19.6591	31.1981	2.56422	12.1801	-6.13106	19.2	40	1	60	45	33	12
5	J198	White	Pinus densiflora	ECM	term1	33	16	7.48	0.093	0.02	0.073	p	36	69.4	23.3412	4.38889	12.8211	0.705162	6.19688	8.97479	19.6591	31.1981	2.56422	12.1801	-6.13106	19.2	40	1	60	45	33	12
5	J198	White	Pinus densiflora	ECM	term1	33	17	8.2	0.153	0.051	0.102	p	36	69.4	23.3412	4.38889	12.8211	0.705162	6.19688	8.97479	19.6591	31.1981	2.56422	12.1801	-6.13106	19.2	40	1	60	45	33	12
5	J198	White	Pinus densiflora	ECM	term1	33	18	8.84	0.112	0.033	0.079	p	36	69.4	23.3412	4.38889	12.8211	0.705162	6.19688	8.97479	19.6591	31.1981	2.56422	12.1801	-6.13106	19.2	40	1	60	45	33	12
5	J198	White	Pinus densiflora	ECM	term1	33	19	8.41	0.106	0.027	0.079	p	36	69.4	23.3412	4.38889	12.8211	0.705162	6.19688	8.97479	19.6591	31.1981	2.56422	12.1801	-6.13106	19.2	40	1	60	45	33	12
5	J198	White	Pinus densiflora	ECM	term1	33	20	7.5	0.087	0.028	0.059	p	36	69.4	23.3412	4.38889	12.8211	0.705162	6.19688	8.97479	19.6591	31.1981	2.56422	12.1801	-6.13106	19.2	40	1	60	45	33	12
5	J198	White	Pinus densiflora	ECM	term1	33	21	6.25	0.087	0.028	0.059	p	36	69.4	23.3412	4.38889	12.8211	0.705162	6.19688	8.97479	19.6591	31.1981	2.56422	12.1801	-6.13106	19.2	40	1	60	45	33	12
5	J198	White	Pinus densiflora	ECM	term1	33	22	5.72	0.038	0.008	0.03	cut	36	69.4	23.3412	4.38889	12.8211	0.705162	6.19688	8.97479	19.6591	31.1981	2.56422	12.1801	-6.13106	19.2	40	1	60	45	33	12
5	J198	White	Pinus densiflora	ECM	term1	33	23	5.45	0.086	0.031	0.055	p	36	69.4	23.3412	4.38889	12.8211	0.705162	6.19688	8.97479	19.6591	31.1981	2.56422	12.1801	-6.13106	19.2	40	1	60	45	33	12
5	J198	White	Pinus densiflora	ECM	term1	33	24	9.6	0.127	0.024	0.103	p	36	69.4	23.3412	4.38889	12.8211	0.705162	6.19688	8.97479	19.6591	31.1981	2.56422	12.1801	-6.13106	19.2	40	1	60	45	33	12	127	147	46.3504
5	J198	White	Pinus densiflora	ECM	term1	33	25	6.41	0.096	0.026	0.07	p	36	69.4	23.3412	4.38889	12.8211	0.705162	6.19688	8.97479	19.6591	31.1981	2.56422	12.1801	-6.13106	19.2	40	1	60	45	33	12
5	J198	White	Pinus densiflora	ECM	term1	33	26	6.7	0.125	0.042	0.083	p	36	69.4	23.3412	4.38889	12.8211	0.705162	6.19688	8.97479	19.6591	31.1981	2.56422	12.1801	-6.13106	19.2	40	1	60	45	33	12
5	J198	White	Pinus densiflora	ECM	term1	33	27	7.39	0.111	0.033	0.078	p	36	69.4	23.3412	4.38889	12.8211	0.705162	6.19688	8.97479	19.6591	31.1981	2.56422	12.1801	-6.13106	19.2	40	1	60	45	33	12
5	J198	White	Pinus densiflora	ECM	term1	33	28	6.13	0.109	0.036	0.073	p	36	69.4	23.3412	4.38889	12.8211	0.705162	6.19688	8.97479	19.6591	31.1981	2.56422	12.1801	-6.13106	19.2	40	1	60	45	33	12
5	J198	White	Pinus densiflora	ECM	term1	33	29	7.37	0.079	0.02	0.059	p	36	69.4	23.3412	4.38889	12.8211	0.705162	6.19688	8.97479	19.6591	31.1981	2.56422	12.1801	-6.13106	19.2	40	1	60	45	33	12
5	J198	White	Pinus densiflora	ECM	term1	33	30	7.1	0.084	0.025	0.059	p	36	69.4	23.3412	4.38889	12.8211	0.705162	6.19688	8.97479	19.6591	31.1981	2.56422	12.1801	-6.13106	19.2	40	1	60	45	33	12
5	J198	White	Pinus densiflora	ECM	term1	33	31	6.89	0.101	0.017	0.084	p	36	69.4	23.3412	4.38889	12.8211	0.705162	6.19688	8.97479	19.6591	31.1981	2.56422	12.1801	-6.13106	19.2	40	1	60	45	33	12	68	142	32.381
5	J198	White	Pinus densiflora	ECM	term1	33	32	7.26	0.134	0.042	0.092	p	36	69.4	23.3412	4.38889	12.8211	0.705162	6.19688	8.97479	19.6591	31.1981	2.56422	12.1801	-6.13106	19.2	40	1	60	45	33	12
5	J198	White	Pinus densiflora	ECM	term1	33	33	7.25	0.093	0.03	0.063	p	36	69.4	23.3412	4.38889	12.8211	0.705162	6.19688	8.97479	19.6591	31.1981	2.56422	12.1801	-6.13106	19.2	40	1	60	45	33	12
6	soil6	Soil	Pinus densiflora	ECM	term1	25	1	10.28	0.154	0.031	0.123	p			14.1475	5	10.3579	4.23733	14.1244	4.02332	7.27622	18.6614	1.02723	2.35407	9.35607	16.5	45	5	60	54	25	29
6	soil6	Soil	Pinus densiflora	ECM	term1	25	2	8.68	0.06	0.018	0.042	cut			14.1475	5	10.3579	4.23733	14.1244	4.02332	7.27622	18.6614	1.02723	2.35407	9.35607	16.5	45	5	60	54	25	29
6	soil6	Soil	Pinus densiflora	ECM	term1	25	3	8.73	0.116	0.03	0.086	p			14.1475	5	10.3579	4.23733	14.1244	4.02332	7.27622	18.6614	1.02723	2.35407	9.35607	16.5	45	5	60	54	25	29	59	71	45.3846
6	soil6	Soil	Pinus densiflora	ECM	term1	25	4	10.02	0.138	0.025	0.113	cut			14.1475	5	10.3579	4.23733	14.1244	4.02332	7.27622	18.6614	1.02723	2.35407	9.35607	16.5	45	5	60	54	25	29
6	soil6	Soil	Pinus densiflora	ECM	term1	25	5	10.1	0.116	0.024	0.092	p			14.1475	5	10.3579	4.23733	14.1244	4.02332	7.27622	18.6614	1.02723	2.35407	9.35607	16.5	45	5	60	54	25	29
6	soil6	Soil	Pinus densiflora	ECM	term1	25	6	8.08	0.049	0.006	0.043	cut			14.1475	5	10.3579	4.23733	14.1244	4.02332	7.27622	18.6614	1.02723	2.35407	9.35607	16.5	45	5	60	54	25	29
6	soil6	Soil	Pinus densiflora	ECM	term1	25	7	8.69	0.089	0.029	0.06	p			14.1475	5	10.3579	4.23733	14.1244	4.02332	7.27622	18.6614	1.02723	2.35407	9.35607	16.5	45	5	60	54	25	29
6	soil6	Soil	Pinus densiflora	ECM	term1	25	8	10.46	0.178	0.025	0.153	p			14.1475	5	10.3579	4.23733	14.1244	4.02332	7.27622	18.6614	1.02723	2.35407	9.35607	16.5	45	5	60	54	25	29
6	soil6	Soil	Pinus densiflora	ECM	term1	25	9	7.8	0.033	0.011	0.022	p			14.1475	5	10.3579	4.23733	14.1244	4.02332	7.27622	18.6614	1.02723	2.35407	9.35607	16.5	45	5	60	54	25	29
6	soil6	Soil	Pinus densiflora	ECM	term1	25	10	6.78	0.046	0.008	0.038	p			14.1475	5	10.3579	4.23733	14.1244	4.02332	7.27622	18.6614	1.02723	2.35407	9.35607	16.5	45	5	60	54	25	29	32	30	51.6129
6	soil6	Soil	Pinus densiflora	ECM	term1	25	11	20.9	0.165	0.036	0.129	p			14.1475	5	10.3579	4.23733	14.1244	4.02332	7.27622	18.6614	1.02723	2.35407	9.35607	16.5	45	5	60	54	25	29
6	soil6	Soil	Pinus densiflora	ECM	term1	25	12	6.72	0.069	0.016	0.053	p			14.1475	5	10.3579	4.23733	14.1244	4.02332	7.27622	18.6614	1.02723	2.35407	9.35607	16.5	45	5	60	54	25	29
6	soil6	Soil	Pinus densiflora	ECM	term1	25	13	8.72	0.083	0.018	0.065	cut			14.1475	5	10.3579	4.23733	14.1244	4.02332	7.27622	18.6614	1.02723	2.35407	9.35607	16.5	45	5	60	54	25	29
6	soil6	Soil	Pinus densiflora	ECM	term1	25	14	10.84	0.203	0.057	0.146	p			14.1475	5	10.3579	4.23733	14.1244	4.02332	7.27622	18.6614	1.02723	2.35407	9.35607	16.5	45	5	60	54	25	29
6	soil6	Soil	Pinus densiflora	ECM	term1	25	15	10.99	0.123	0.015	0.108	p			14.1475	5	10.3579	4.23733	14.1244	4.02332	7.27622	18.6614	1.02723	2.35407	9.35607	16.5	45	5	60	54	25	29
6	soil6	Soil	Pinus densiflora	ECM	term1	25	16	10.83	0.053	0.052	0.001	p			14.1475	5	10.3579	4.23733	14.1244	4.02332	7.27622	18.6614	1.02723	2.35407	9.35607	16.5	45	5	60	54	25	29
6	soil6	Soil	Pinus densiflora	ECM	term1	25	17	8.57	0.048	0.005	0.043	cut			14.1475	5	10.3579	4.23733	14.1244	4.02332	7.27622	18.6614	1.02723	2.35407	9.35607	16.5	45	5	60	54	25	29
6	soil6	Soil	Pinus densiflora	ECM	term1	25	18	9.72	0.116	0.015	0.101	p			14.1475	5	10.3579	4.23733	14.1244	4.02332	7.27622	18.6614	1.02723	2.35407	9.35607	16.5	45	5	60	54	25	29
6	soil6	Soil	Pinus densiflora	ECM	term1	25	19	9.61	0.091	0.019	0.072	p			14.1475	5	10.3579	4.23733	14.1244	4.02332	7.27622	18.6614	1.02723	2.35407	9.35607	16.5	45	5	60	54	25	29
6	soil6	Soil	Pinus densiflora	ECM	term1	25	20	8.89	0.095	0.028	0.067	p			14.1475	5	10.3579	4.23733	14.1244	4.02332	7.27622	18.6614	1.02723	2.35407	9.35607	16.5	45	5	60	54	25	29
6	soil6	Soil	Pinus densiflora	ECM	term1	25	21	8.7	0.065	0.01	0.055	p			14.1475	5	10.3579	4.23733	14.1244	4.02332	7.27622	18.6614	1.02723	2.35407	9.35607	16.5	45	5	60	54	25	29
6	soil6	Soil	Pinus densiflora	ECM	term1	25	22	8.38	0.099	0.025	0.074	p			14.1475	5	10.3579	4.23733	14.1244	4.02332	7.27622	18.6614	1.02723	2.35407	9.35607	16.5	45	5	60	54	25	29	52	86	37.6812
6	soil6	Soil	Pinus densiflora	ECM	term1	25	23	9.14	0.069	0.01	0.059	cut			14.1475	5	10.3579	4.23733	14.1244	4.02332	7.27622	18.6614	1.02723	2.35407	9.35607	16.5	45	5	60	54	25	29
6	soil6	Soil	Pinus densiflora	ECM	term1	25	24	9.79	0.116	0.026	0.09	p			14.1475	5	10.3579	4.23733	14.1244	4.02332	7.27622	18.6614	1.02723	2.35407	9.35607	16.5	45	5	60	54	25	29
6	soil6	Soil	Pinus densiflora	ECM	term1	25	25	10.96	0.188	0.028	0.16	p			14.1475	5	10.3579	4.23733	14.1244	4.02332	7.27622	18.6614	1.02723	2.35407	9.35607	16.5	45	5	60	54	25	29
6	D266	Brown	Pinus densiflora	ECM	term1	1	1	5.26	0.083	0.035	0.048	p	29	79	18.8333	4.23333	4.72362	0.224934	4.49869	4.94855	7.8727	6.97296	0.449869	0.562336	21.0633	22.8	37	0	60	5	1	4	35	113	23.6486
6	J195	White	Pinus densiflora	ECM	term1	11	1	7.72	0.115	0.027	0.088	cut	22	75.5	14.3294	4.26667	12.9708	0.123532	0.30883	16.6768	10.1914	57.4423	2.16181	7.72074	-30.8288	29.6	23	0	60	24	11	13
6	J195	White	Pinus densiflora	ECM	term1	11	2	8.62	0.186	0.037	0.149	p	22	75.5	14.3294	4.26667	12.9708	0.123532	0.30883	16.6768	10.1914	57.4423	2.16181	7.72074	-30.8288	29.6	23	0	60	24	11	13
6	J195	White	Pinus densiflora	ECM	term1	11	3	6.33	0.109	0.049	0.06	p	22	75.5	14.3294	4.26667	12.9708	0.123532	0.30883	16.6768	10.1914	57.4423	2.16181	7.72074	-30.8288	29.6	23	0	60	24	11	13	16	227	6.58436
6	J195	White	Pinus densiflora	ECM	term1	11	4	8.04	0.132	0.033	0.099	p	22	75.5	14.3294	4.26667	12.9708	0.123532	0.30883	16.6768	10.1914	57.4423	2.16181	7.72074	-30.8288	29.6	23	0	60	24	11	13
6	J195	White	Pinus densiflora	ECM	term1	11	5	6.72	0.093	0.02	0.073	p	22	75.5	14.3294	4.26667	12.9708	0.123532	0.30883	16.6768	10.1914	57.4423	2.16181	7.72074	-30.8288	29.6	23	0	60	24	11	13
6	J195	White	Pinus densiflora	ECM	term1	11	6	8.89	0.239	0.063	0.176	p	22	75.5	14.3294	4.26667	12.9708	0.123532	0.30883	16.6768	10.1914	57.4423	2.16181	7.72074	-30.8288	29.6	23	0	60	24	11	13	30	115	20.6897
6	J195	White	Pinus densiflora	ECM	term1	11	7	7.44	0.08	0.02	0.06	cut	22	75.5	14.3294	4.26667	12.9708	0.123532	0.30883	16.6768	10.1914	57.4423	2.16181	7.72074	-30.8288	29.6	23	0	60	24	11	13
6	J195	White	Pinus densiflora	ECM	term1	11	8	6.46	0.082	0.032	0.05	p	22	75.5	14.3294	4.26667	12.9708	0.123532	0.30883	16.6768	10.1914	57.4423	2.16181	7.72074	-30.8288	29.6	23	0	60	24	11	13
6	J195	White	Pinus densiflora	ECM	term1	11	9	7.18	0.101	0.033	0.068	p	22	75.5	14.3294	4.26667	12.9708	0.123532	0.30883	16.6768	10.1914	57.4423	2.16181	7.72074	-30.8288	29.6	23	0	60	24	11	13
6	J195	White	Pinus densiflora	ECM	term1	11	10	7.37	0.101	0.027	0.074	p	22	75.5	14.3294	4.26667	12.9708	0.123532	0.30883	16.6768	10.1914	57.4423	2.16181	7.72074	-30.8288	29.6	23	0	60	24	11	13
6	J195	White	Pinus densiflora	ECM	term1	11	11	6.48	0.063	0.012	0.051	p	22	75.5	14.3294	4.26667	12.9708	0.123532	0.30883	16.6768	10.1914	57.4423	2.16181	7.72074	-30.8288	29.6	23	0	60	24	11	13	16	110	12.6984
7	soil7	Soil	Pinus densiflora	ECM	term1	8	1	3.53	0.028	0.009	0.019	p			15.751	4.66667	16.3621	0.0730452	37.9835	9.34979	6.28189	31.5555	5.55144	12.4177	-4.90577	12.8	45	4	60	22	8	14	1	38	2.5641
7	soil7	Soil	Pinus densiflora	ECM	term1	8	2	6.18	0.108	0.035	0.073	p			15.751	4.66667	16.3621	0.0730452	37.9835	9.34979	6.28189	31.5555	5.55144	12.4177	-4.90577	12.8	45	4	60	22	8	14	52	129	28.7293
7	soil7	Soil	Pinus densiflora	ECM	term1	8	3	5.38	0.062	0.015	0.047	p			15.751	4.66667	16.3621	0.0730452	37.9835	9.34979	6.28189	31.5555	5.55144	12.4177	-4.90577	12.8	45	4	60	22	8	14
7	soil7	Soil	Pinus densiflora	ECM	term1	8	4		0.059	0.017	0.042	p			15.751	4.66667	16.3621	0.0730452	37.9835	9.34979	6.28189	31.5555	5.55144	12.4177	-4.90577	12.8	45	4	60	22	8	14
7	soil7	Soil	Pinus densiflora	ECM	term1	8	5	5.66	0.061	0.017	0.044	p			15.751	4.66667	16.3621	0.0730452	37.9835	9.34979	6.28189	31.5555	5.55144	12.4177	-4.90577	12.8	45	4	60	22	8	14	21	66	24.1379
7	soil7	Soil	Pinus densiflora	ECM	term1	8	6	4.51	0.03	0.005	0.025	cut			15.751	4.66667	16.3621	0.0730452	37.9835	9.34979	6.28189	31.5555	5.55144	12.4177	-4.90577	12.8	45	4	60	22	8	14
7	soil7	Soil	Pinus densiflora	ECM	term1	8	7	6.4	0.055	0.009	0.046	cut			15.751	4.66667	16.3621	0.0730452	37.9835	9.34979	6.28189	31.5555	5.55144	12.4177	-4.90577	12.8	45	4	60	22	8	14
7	soil7	Soil	Pinus densiflora	ECM	term1	8	8	6	0.067	0.018	0.049	p			15.751	4.66667	16.3621	0.0730452	37.9835	9.34979	6.28189	31.5555	5.55144	12.4177	-4.90577	12.8	45	4	60	22	8	14
7	D263	Brown	Pinus densiflora	ECM	term1	35	1	9.4	0.204	0.044	0.16	p	28.5	91	34.0118	4.33333	5.03038	0.114327	2.28654	7.77422	6.4023	4.80172	0.228654	0.228654	23.1873	20.1	27	0	60	42	35	7
7	D263	Brown	Pinus densiflora	ECM	term1	35	2	7.46	0.084	0.013	0.071	p	28.5	91	34.0118	4.33333	5.03038	0.114327	2.28654	7.77422	6.4023	4.80172	0.228654	0.228654	23.1873	20.1	27	0	60	42	35	7
7	D263	Brown	Pinus densiflora	ECM	term1	35	3	9.65	0.139	0.031	0.108	p	28.5	91	34.0118	4.33333	5.03038	0.114327	2.28654	7.77422	6.4023	4.80172	0.228654	0.228654	23.1873	20.1	27	0	60	42	35	7
7	D263	Brown	Pinus densiflora	ECM	term1	35	4	6.83	0.052	0.006	0.046	cut	28.5	91	34.0118	4.33333	5.03038	0.114327	2.28654	7.77422	6.4023	4.80172	0.228654	0.228654	23.1873	20.1	27	0	60	42	35	7
7	D263	Brown	Pinus densiflora	ECM	term1	35	5	10.14	0.234	0.04	0.194	p	28.5	91	34.0118	4.33333	5.03038	0.114327	2.28654	7.77422	6.4023	4.80172	0.228654	0.228654	23.1873	20.1	27	0	60	42	35	7
7	D263	Brown	Pinus densiflora	ECM	term1	35	6	8.55	0.063	0.016	0.047	p	28.5	91	34.0118	4.33333	5.03038	0.114327	2.28654	7.77422	6.4023	4.80172	0.228654	0.228654	23.1873	20.1	27	0	60	42	35	7
7	D263	Brown	Pinus densiflora	ECM	term1	35	7	6.44	0.061	0.01	0.051	p	28.5	91	34.0118	4.33333	5.03038	0.114327	2.28654	7.77422	6.4023	4.80172	0.228654	0.228654	23.1873	20.1	27	0	60	42	35	7
7	D263	Brown	Pinus densiflora	ECM	term1	35	8	7.69	0.077	0.014	0.063	p	28.5	91	34.0118	4.33333	5.03038	0.114327	2.28654	7.77422	6.4023	4.80172	0.228654	0.228654	23.1873	20.1	27	0	60	42	35	7
7	D263	Brown	Pinus densiflora	ECM	term1	35	9	8	0.072	0.016	0.056	p	28.5	91	34.0118	4.33333	5.03038	0.114327	2.28654	7.77422	6.4023	4.80172	0.228654	0.228654	23.1873	20.1	27	0	60	42	35	7
7	D263	Brown	Pinus densiflora	ECM	term1	35	10	8.31	0.11	0.022	0.088	cut	28.5	91	34.0118	4.33333	5.03038	0.114327	2.28654	7.77422	6.4023	4.80172	0.228654	0.228654	23.1873	20.1	27	0	60	42	35	7
7	D263	Brown	Pinus densiflora	ECM	term1	35	11	9.37	0.124	0.016	0.108	p	28.5	91	34.0118	4.33333	5.03038	0.114327	2.28654	7.77422	6.4023	4.80172	0.228654	0.228654	23.1873	20.1	27	0	60	42	35	7	0	60	0
7	D263	Brown	Pinus densiflora	ECM	term1	35	12	7.43	0.084	0.01	0.074	p	28.5	91	34.0118	4.33333	5.03038	0.114327	2.28654	7.77422	6.4023	4.80172	0.228654	0.228654	23.1873	20.1	27	0	60	42	35	7
7	D263	Brown	Pinus densiflora	ECM	term1	35	13	7.06	0.084	0.012	0.072	cut	28.5	91	34.0118	4.33333	5.03038	0.114327	2.28654	7.77422	6.4023	4.80172	0.228654	0.228654	23.1873	20.1	27	0	60	42	35	7
7	D263	Brown	Pinus densiflora	ECM	term1	35	14	6.99	0.286	0.098	0.188	p	28.5	91	34.0118	4.33333	5.03038	0.114327	2.28654	7.77422	6.4023	4.80172	0.228654	0.228654	23.1873	20.1	27	0	60	42	35	7
7	D263	Brown	Pinus densiflora	ECM	term1	35	15	8.1	0.089	0.022	0.067	p	28.5	91	34.0118	4.33333	5.03038	0.114327	2.28654	7.77422	6.4023	4.80172	0.228654	0.228654	23.1873	20.1	27	0	60	42	35	7
7	D263	Brown	Pinus densiflora	ECM	term1	35	16	9.13	0.128	0.021	0.107	p	28.5	91	34.0118	4.33333	5.03038	0.114327	2.28654	7.77422	6.4023	4.80172	0.228654	0.228654	23.1873	20.1	27	0	60	42	35	7
7	D263	Brown	Pinus densiflora	ECM	term1	35	17	6.58	0.057	0.01	0.047	p	28.5	91	34.0118	4.33333	5.03038	0.114327	2.28654	7.77422	6.4023	4.80172	0.228654	0.228654	23.1873	20.1	27	0	60	42	35	7	31	70	30.6931
7	D263	Brown	Pinus densiflora	ECM	term1	35	18	8.08	0.091	0.023	0.068	p	28.5	91	34.0118	4.33333	5.03038	0.114327	2.28654	7.77422	6.4023	4.80172	0.228654	0.228654	23.1873	20.1	27	0	60	42	35	7
7	D263	Brown	Pinus densiflora	ECM	term1	35	19	5.41	0.033	0.006	0.027	cut	28.5	91	34.0118	4.33333	5.03038	0.114327	2.28654	7.77422	6.4023	4.80172	0.228654	0.228654	23.1873	20.1	27	0	60	42	35	7
7	D263	Brown	Pinus densiflora	ECM	term1	35	20	6.94	0.091	0.017	0.074	p	28.5	91	34.0118	4.33333	5.03038	0.114327	2.28654	7.77422	6.4023	4.80172	0.228654	0.228654	23.1873	20.1	27	0	60	42	35	7
7	D263	Brown	Pinus densiflora	ECM	term1	35	21	8.1	0.096	0.023	0.073	p	28.5	91	34.0118	4.33333	5.03038	0.114327	2.28654	7.77422	6.4023	4.80172	0.228654	0.228654	23.1873	20.1	27	0	60	42	35	7
7	D263	Brown	Pinus densiflora	ECM	term1	35	22	6.96	0.083	0.016	0.067	cut	28.5	91	34.0118	4.33333	5.03038	0.114327	2.28654	7.77422	6.4023	4.80172	0.228654	0.228654	23.1873	20.1	27	0	60	42	35	7
7	D263	Brown	Pinus densiflora	ECM	term1	35	23	6.63	0.039	0.005	0.034	p	28.5	91	34.0118	4.33333	5.03038	0.114327	2.28654	7.77422	6.4023	4.80172	0.228654	0.228654	23.1873	20.1	27	0	60	42	35	7
7	D263	Brown	Pinus densiflora	ECM	term1	35	24	7.82	0.114	0.02	0.094	cut	28.5	91	34.0118	4.33333	5.03038	0.114327	2.28654	7.77422	6.4023	4.80172	0.228654	0.228654	23.1873	20.1	27	0	60	42	35	7
7	D263	Brown	Pinus densiflora	ECM	term1	35	25	7.15	0.062	0.012	0.05	cut	28.5	91	34.0118	4.33333	5.03038	0.114327	2.28654	7.77422	6.4023	4.80172	0.228654	0.228654	23.1873	20.1	27	0	60	42	35	7
7	D263	Brown	Pinus densiflora	ECM	term1	35	26	8.2	0.069	0.011	0.058	p	28.5	91	34.0118	4.33333	5.03038	0.114327	2.28654	7.77422	6.4023	4.80172	0.228654	0.228654	23.1873	20.1	27	0	60	42	35	7
7	D263	Brown	Pinus densiflora	ECM	term1	35	27	6.69	0.086	0.02	0.066	p	28.5	91	34.0118	4.33333	5.03038	0.114327	2.28654	7.77422	6.4023	4.80172	0.228654	0.228654	23.1873	20.1	27	0	60	42	35	7
7	D263	Brown	Pinus densiflora	ECM	term1	35	28	8.7	0.114	0.03	0.084	p	28.5	91	34.0118	4.33333	5.03038	0.114327	2.28654	7.77422	6.4023	4.80172	0.228654	0.228654	23.1873	20.1	27	0	60	42	35	7
7	D263	Brown	Pinus densiflora	ECM	term1	35	29	6.81	0.07	0.014	0.056	p	28.5	91	34.0118	4.33333	5.03038	0.114327	2.28654	7.77422	6.4023	4.80172	0.228654	0.228654	23.1873	20.1	27	0	60	42	35	7
7	D263	Brown	Pinus densiflora	ECM	term1	35	30	8.69	0.123	0.03	0.093	p	28.5	91	34.0118	4.33333	5.03038	0.114327	2.28654	7.77422	6.4023	4.80172	0.228654	0.228654	23.1873	20.1	27	0	60	42	35	7
7	D263	Brown	Pinus densiflora	ECM	term1	35	31	7.64	0.113	0.015	0.098	cut	28.5	91	34.0118	4.33333	5.03038	0.114327	2.28654	7.77422	6.4023	4.80172	0.228654	0.228654	23.1873	20.1	27	0	60	42	35	7
7	D263	Brown	Pinus densiflora	ECM	term1	35	32	8.4	0.075	0.012	0.063	p	28.5	91	34.0118	4.33333	5.03038	0.114327	2.28654	7.77422	6.4023	4.80172	0.228654	0.228654	23.1873	20.1	27	0	60	42	35	7	24	68	26.087
7	D263	Brown	Pinus densiflora	ECM	term1	35	33	4.87	0.026	0.004	0.022	p	28.5	91	34.0118	4.33333	5.03038	0.114327	2.28654	7.77422	6.4023	4.80172	0.228654	0.228654	23.1873	20.1	27	0	60	42	35	7
7	D263	Brown	Pinus densiflora	ECM	term1	35	34	8.99	0.1	0.025	0.075	p	28.5	91	34.0118	4.33333	5.03038	0.114327	2.28654	7.77422	6.4023	4.80172	0.228654	0.228654	23.1873	20.1	27	0	60	42	35	7
7	D263	Brown	Pinus densiflora	ECM	term1	35	35	9.48	0.105	0.015	0.09	p	28.5	91	34.0118	4.33333	5.03038	0.114327	2.28654	7.77422	6.4023	4.80172	0.228654	0.228654	23.1873	20.1	27	0	60	42	35	7
7	J193	White	Pinus densiflora	ECM	term1	2	1	4.88	0.138	0.055	0.083	p	22.5	99	20.4725	4.56667	10.9828	0.141713	3.54283	7.79423	19.4856	20.5484	0.885708	2.65712	5.82371	23.3	42	0	60	21	2	19	1	197	0.505051
7	J193	White	Pinus densiflora	ECM	term1	2	2	5.46	0.091	0.028	0.063	p	22.5	99	20.4725	4.56667	10.9828	0.141713	3.54283	7.79423	19.4856	20.5484	0.885708	2.65712	5.82371	23.3	42	0	60	21	2	19	0	243	0
8	J189	White	Pinus densiflora	ECM	term1	1	1	6.8	0.106	0.026	0.08	p	38	93.2	29.6492	3.76667	7.70446	0.192611	7.22293	15.4089	38.5223	85.7121	17.5758	83.0637	-71.8985	7.4	34	0	60	42	1	41	0	168	0
9	J188	White	Pinus densiflora	ECM	term1	15	1	6.9	0.054	0.007	0.047	p	37	86.2	23.0588	4.23333	6.07202	0.165601	2.20801	9.38403	12.144	29.2561	2.76001	12.42	-3.29275	11.4	9	0	60	44	15	29
9	J188	White	Pinus densiflora	ECM	term1	15	2	5.12	0.012			cut	37	86.2	23.0588	4.23333	6.07202	0.165601	2.20801	9.38403	12.144	29.2561	2.76001	12.42	-3.29275	11.4	9	0	60	44	15	29
9	J188	White	Pinus densiflora	ECM	term1	15	3	6.54	0.063	0.009	0.054	p	37	86.2	23.0588	4.23333	6.07202	0.165601	2.20801	9.38403	12.144	29.2561	2.76001	12.42	-3.29275	11.4	9	0	60	44	15	29
9	J188	White	Pinus densiflora	ECM	term1	15	4	5.82	0.041	0.006	0.035	cut	37	86.2	23.0588	4.23333	6.07202	0.165601	2.20801	9.38403	12.144	29.2561	2.76001	12.42	-3.29275	11.4	9	0	60	44	15	29
9	J188	White	Pinus densiflora	ECM	term1	15	5	6.33	0.071	0.012	0.059	p	37	86.2	23.0588	4.23333	6.07202	0.165601	2.20801	9.38403	12.144	29.2561	2.76001	12.42	-3.29275	11.4	9	0	60	44	15	29
9	J188	White	Pinus densiflora	ECM	term1	15	6	6.16	0.03	0.006	0.024	cut	37	86.2	23.0588	4.23333	6.07202	0.165601	2.20801	9.38403	12.144	29.2561	2.76001	12.42	-3.29275	11.4	9	0	60	44	15	29
9	J188	White	Pinus densiflora	ECM	term1	15	7	8.49	0.066	0.014	0.052	p	37	86.2	23.0588	4.23333	6.07202	0.165601	2.20801	9.38403	12.144	29.2561	2.76001	12.42	-3.29275	11.4	9	0	60	44	15	29	0	70	0
9	J188	White	Pinus densiflora	ECM	term1	15	8	5.52	0.053	0.01	0.043	p	37	86.2	23.0588	4.23333	6.07202	0.165601	2.20801	9.38403	12.144	29.2561	2.76001	12.42	-3.29275	11.4	9	0	60	44	15	29
9	J188	White	Pinus densiflora	ECM	term1	15	9	5.58	0.063	0.011	0.052	p	37	86.2	23.0588	4.23333	6.07202	0.165601	2.20801	9.38403	12.144	29.2561	2.76001	12.42	-3.29275	11.4	9	0	60	44	15	29	0	114	0
9	J188	White	Pinus densiflora	ECM	term1	15	10	7.46	0.075	0.01	0.065	p	37	86.2	23.0588	4.23333	6.07202	0.165601	2.20801	9.38403	12.144	29.2561	2.76001	12.42	-3.29275	11.4	9	0	60	44	15	29
9	J188	White	Pinus densiflora	ECM	term1	15	11	5.08	0.043	0.008	0.035	p	37	86.2	23.0588	4.23333	6.07202	0.165601	2.20801	9.38403	12.144	29.2561	2.76001	12.42	-3.29275	11.4	9	0	60	44	15	29
9	J188	White	Pinus densiflora	ECM	term1	15	12	6.2	0.031	0.005	0.026	cut	37	86.2	23.0588	4.23333	6.07202	0.165601	2.20801	9.38403	12.144	29.2561	2.76001	12.42	-3.29275	11.4	9	0	60	44	15	29
9	J188	White	Pinus densiflora	ECM	term1	15	13	6.11	0.029	0.011	0.018	p	37	86.2	23.0588	4.23333	6.07202	0.165601	2.20801	9.38403	12.144	29.2561	2.76001	12.42	-3.29275	11.4	9	0	60	44	15	29
9	J188	White	Pinus densiflora	ECM	term1	15	14	5.51	0.024	0.005	0.019	p	37	86.2	23.0588	4.23333	6.07202	0.165601	2.20801	9.38403	12.144	29.2561	2.76001	12.42	-3.29275	11.4	9	0	60	44	15	29
9	J188	White	Pinus densiflora	ECM	term1	15	15	6.68	0.059	0.008	0.051	p	37	86.2	23.0588	4.23333	6.07202	0.165601	2.20801	9.38403	12.144	29.2561	2.76001	12.42	-3.29275	11.4	9	0	60	44	15	29	0	69	0
10	D257	Brown	Pinus densiflora	ECM	term1	1	1	6.73	0.053	0.011	0.042	p	32	108	22.4667	4.1	4.46897	1.95517	2.7931	6.14483	9.21724	17.5966	2.23448	4.88793	9.80696	16.9	68	1	60	51	1	50	17	25	40.4762
10	J186	White	Pinus densiflora	ECM	term1	2	1	5.61	0.056	0.008	0.048	p	21	112.5	14.9314	4.3	7.46211	0.169593	1.01756	14.9242	13.5675	22.7255	3.05268	8.47967	3.1616	8.6	33	0	60	30	2	28	0	26	0
10	J186	White	Pinus densiflora	ECM	term1	2	2	4.42	0.039	0.005	0.034	p	21	112.5	14.9314	4.3	7.46211	0.169593	1.01756	14.9242	13.5675	22.7255	3.05268	8.47967	3.1616	8.6	33	0	60	30	2	28	0	38	0
1	soil1	Soil	Ilex crenata	AM	term2	2	1	4.76	0.006	0.003	0.003	p			13.875	5.28889	3.79503	10.8775	8.96576	2.46677	5.31305	5.5028	1.56545	2.70396	22.7718	12.7	32	0	35	4	2	2	5	30	14.2857
1	soil1	Soil	Ilex crenata	AM	term2	2	2	4.31	0.012	0.004	0.008	p			13.875	5.28889	3.79503	10.8775	8.96576	2.46677	5.31305	5.5028	1.56545	2.70396	22.7718	12.7	32	0	35	4	2	2
3	soil3	Soil	Ilex crenata	AM	term2	7	1	2.29	0.007	0.002	0.005	p			12.125	5.38889	7.11957	0.907746	7.65354	9.01813	4.86504	6.28896	1.48324	3.9751	21.26	12.5	22	0	35	7	7	0	0	17	0
3	soil3	Soil	Ilex crenata	AM	term2	7	2	2.05	0.003	0.001	0.002	p			12.125	5.38889	7.11957	0.907746	7.65354	9.01813	4.86504	6.28896	1.48324	3.9751	21.26	12.5	22	0	35	7	7	0
3	soil3	Soil	Ilex crenata	AM	term2	7	3	2.89	0.01	0.002	0.008	p			12.125	5.38889	7.11957	0.907746	7.65354	9.01813	4.86504	6.28896	1.48324	3.9751	21.26	12.5	22	0	35	7	7	0
3	soil3	Soil	Ilex crenata	AM	term2	7	4	3.19	0.017	0.003	0.014	p			12.125	5.38889	7.11957	0.907746	7.65354	9.01813	4.86504	6.28896	1.48324	3.9751	21.26	12.5	22	0	35	7	7	0
3	soil3	Soil	Ilex crenata	AM	term2	7	5	1.12	0.004	0.003	0.001	p			12.125	5.38889	7.11957	0.907746	7.65354	9.01813	4.86504	6.28896	1.48324	3.9751	21.26	12.5	22	0	35	7	7	0
3	soil3	Soil	Ilex crenata	AM	term2	7	6	1.91	0.006	0.002	0.004	p			12.125	5.38889	7.11957	0.907746	7.65354	9.01813	4.86504	6.28896	1.48324	3.9751	21.26	12.5	22	0	35	7	7	0
3	soil3	Soil	Ilex crenata	AM	term2	7	7	1.65	0.008	0.002	0.006	p			12.125	5.38889	7.11957	0.907746	7.65354	9.01813	4.86504	6.28896	1.48324	3.9751	21.26	12.5	22	0	35	7	7	0
4	soil4	Soil	Ilex crenata	AM	term2	8	1	2.79	0.034	0.009	0.025	p			22.7417	5.35556	2.00252	3.29081	3.27079	1.46852	3.87155	3.73804	1.26827	3.8048	24.448	11.1	52	1	35	9	8	1	38	4	90.4762
4	soil4	Soil	Ilex crenata	AM	term2	8	2	2.25	0.014	0.003	0.011	p			22.7417	5.35556	2.00252	3.29081	3.27079	1.46852	3.87155	3.73804	1.26827	3.8048	24.448	11.1	52	1	35	9	8	1
4	soil4	Soil	Ilex crenata	AM	term2	8	3	3.19	0.029	0.008	0.021	p			22.7417	5.35556	2.00252	3.29081	3.27079	1.46852	3.87155	3.73804	1.26827	3.8048	24.448	11.1	52	1	35	9	8	1
4	soil4	Soil	Ilex crenata	AM	term2	8	4	2.05	0.009	0.002	0.007	p			22.7417	5.35556	2.00252	3.29081	3.27079	1.46852	3.87155	3.73804	1.26827	3.8048	24.448	11.1	52	1	35	9	8	1
4	soil4	Soil	Ilex crenata	AM	term2	8	5	2.91	0.015	0.003	0.012	p			22.7417	5.35556	2.00252	3.29081	3.27079	1.46852	3.87155	3.73804	1.26827	3.8048	24.448	11.1	52	1	35	9	8	1
4	soil4	Soil	Ilex crenata	AM	term2	8	6	2.85	0.028	0.011	0.017	p			22.7417	5.35556	2.00252	3.29081	3.27079	1.46852	3.87155	3.73804	1.26827	3.8048	24.448	11.1	52	1	35	9	8	1
4	soil4	Soil	Ilex crenata	AM	term2	8	7	0.99	0.004			p			22.7417	5.35556	2.00252	3.29081	3.27079	1.46852	3.87155	3.73804	1.26827	3.8048	24.448	11.1	52	1	35	9	8	1
4	soil4	Soil	Ilex crenata	AM	term2	8	8	2.35	0.032	0.009	0.023	p			22.7417	5.35556	2.00252	3.29081	3.27079	1.46852	3.87155	3.73804	1.26827	3.8048	24.448	11.1	52	1	35	9	8	1
5	soil5	Soil	Ilex crenata	AM	term2	2	1	2.21	0.009	0.004	0.005	p			13.5833	5	1.56019	0.050706	5.81169	1.24815	1.40417	4.13449	0.429051	1.05313	24.7872	18.8	67	1	35	2	2	0	42	12	77.7778
5	soil5	Soil	Ilex crenata	AM	term2	2	2	3.89	0.058	0.017	0.041	p			13.5833	5	1.56019	0.050706	5.81169	1.24815	1.40417	4.13449	0.429051	1.05313	24.7872	18.8	67	1	35	2	2	0
7	soil7	Soil	Ilex crenata	AM	term2	9	1	1.38	0.004	0.001	0.003	cut			14.5958	4.66667	16.3621	0.0730452	37.9835	9.34979	6.28189	31.5555	5.55144	12.4177	-4.90577	12.8	45	1	35	14	9	5	55	22	71.4286
7	soil7	Soil	Ilex crenata	AM	term2	9	2	1.76	0.002			cut			14.5958	4.66667	16.3621	0.0730452	37.9835	9.34979	6.28189	31.5555	5.55144	12.4177	-4.90577	12.8	45	1	35	14	9	5
7	soil7	Soil	Ilex crenata	AM	term2	9	3	1.28	0.005	0.004	0.001	p			14.5958	4.66667	16.3621	0.0730452	37.9835	9.34979	6.28189	31.5555	5.55144	12.4177	-4.90577	12.8	45	1	35	14	9	5
7	soil7	Soil	Ilex crenata	AM	term2	9	4	0.93	0.006	0.004	0.002	p			14.5958	4.66667	16.3621	0.0730452	37.9835	9.34979	6.28189	31.5555	5.55144	12.4177	-4.90577	12.8	45	1	35	14	9	5
7	soil7	Soil	Ilex crenata	AM	term2	9	5	1.95	0.004			cut			14.5958	4.66667	16.3621	0.0730452	37.9835	9.34979	6.28189	31.5555	5.55144	12.4177	-4.90577	12.8	45	1	35	14	9	5
7	soil7	Soil	Ilex crenata	AM	term2	9	6	2.68	0.014	0.006	0.008	p			14.5958	4.66667	16.3621	0.0730452	37.9835	9.34979	6.28189	31.5555	5.55144	12.4177	-4.90577	12.8	45	1	35	14	9	5
7	soil7	Soil	Ilex crenata	AM	term2	9	7	2.49	0.03	0.011	0.019	p			14.5958	4.66667	16.3621	0.0730452	37.9835	9.34979	6.28189	31.5555	5.55144	12.4177	-4.90577	12.8	45	1	35	14	9	5
7	soil7	Soil	Ilex crenata	AM	term2	9	8	2.6	0.015	0.006	0.009	p			14.5958	4.66667	16.3621	0.0730452	37.9835	9.34979	6.28189	31.5555	5.55144	12.4177	-4.90577	12.8	45	1	35	14	9	5
7	soil7	Soil	Ilex crenata	AM	term2	9	9	2.65	0.025	0.007	0.018	p			14.5958	4.66667	16.3621	0.0730452	37.9835	9.34979	6.28189	31.5555	5.55144	12.4177	-4.90577	12.8	45	1	35	14	9	5
8	soil8	Soil	Ilex crenata	AM	term2	13	1	2.25	0.007	0.001	0.006	p			17.4917	4.36667	6.41804	0.0451974	9.49146	5.15251	3.16382	5.2429	2.57625	3.38981	22.8063	10.6	31	1	35	13	13	0	19	12	61.2903
8	soil8	Soil	Ilex crenata	AM	term2	13	2	1.18	0.004			cut			17.4917	4.36667	6.41804	0.0451974	9.49146	5.15251	3.16382	5.2429	2.57625	3.38981	22.8063	10.6	31	1	35	13	13	0
8	soil8	Soil	Ilex crenata	AM	term2	13	3	2.2	0.006	0.004	0.002	p			17.4917	4.36667	6.41804	0.0451974	9.49146	5.15251	3.16382	5.2429	2.57625	3.38981	22.8063	10.6	31	1	35	13	13	0
8	soil8	Soil	Ilex crenata	AM	term2	13	4	1.98	0.005	0.003	0.002	p			17.4917	4.36667	6.41804	0.0451974	9.49146	5.15251	3.16382	5.2429	2.57625	3.38981	22.8063	10.6	31	1	35	13	13	0
8	soil8	Soil	Ilex crenata	AM	term2	13	5	1.5	0.002			p			17.4917	4.36667	6.41804	0.0451974	9.49146	5.15251	3.16382	5.2429	2.57625	3.38981	22.8063	10.6	31	1	35	13	13	0
8	soil8	Soil	Ilex crenata	AM	term2	13	6	2.68	0.008	0.001	0.007	cut			17.4917	4.36667	6.41804	0.0451974	9.49146	5.15251	3.16382	5.2429	2.57625	3.38981	22.8063	10.6	31	1	35	13	13	0
8	soil8	Soil	Ilex crenata	AM	term2	13	7	2.92	0.019	0.007	0.012	cut			17.4917	4.36667	6.41804	0.0451974	9.49146	5.15251	3.16382	5.2429	2.57625	3.38981	22.8063	10.6	31	1	35	13	13	0
8	soil8	Soil	Ilex crenata	AM	term2	13	8	3	0.014	0.003	0.011	p			17.4917	4.36667	6.41804	0.0451974	9.49146	5.15251	3.16382	5.2429	2.57625	3.38981	22.8063	10.6	31	1	35	13	13	0
8	soil8	Soil	Ilex crenata	AM	term2	13	9	2.08	0.005	0.001	0.004	cut			17.4917	4.36667	6.41804	0.0451974	9.49146	5.15251	3.16382	5.2429	2.57625	3.38981	22.8063	10.6	31	1	35	13	13	0
8	soil8	Soil	Ilex crenata	AM	term2	13	10	2.37	0.002			cut			17.4917	4.36667	6.41804	0.0451974	9.49146	5.15251	3.16382	5.2429	2.57625	3.38981	22.8063	10.6	31	1	35	13	13	0
8	soil8	Soil	Ilex crenata	AM	term2	13	11	2.17	0.008	0.002	0.006	p			17.4917	4.36667	6.41804	0.0451974	9.49146	5.15251	3.16382	5.2429	2.57625	3.38981	22.8063	10.6	31	1	35	13	13	0
8	soil8	Soil	Ilex crenata	AM	term2	13	12	1.61	0.006	0.002	0.004	p			17.4917	4.36667	6.41804	0.0451974	9.49146	5.15251	3.16382	5.2429	2.57625	3.38981	22.8063	10.6	31	1	35	13	13	0
8	soil8	Soil	Ilex crenata	AM	term2	13	13	2.24	0.004			p			17.4917	4.36667	6.41804	0.0451974	9.49146	5.15251	3.16382	5.2429	2.57625	3.38981	22.8063	10.6	31	1	35	13	13	0
9	soil9	Soil	Ilex crenata	AM	term2	2	1	1.15	0.001			cut			15.95	4.6	3.74016	0.592953	6.38565	3.37527	2.87354	6.65932	0.684176	1.14029	21.9467	12.9	53	1	35	2	2	0	24	11	68.5714
9	soil9	Soil	Ilex crenata	AM	term2	2	2	2.13	0.006	0.001	0.005	p			15.95	4.6	3.74016	0.592953	6.38565	3.37527	2.87354	6.65932	0.684176	1.14029	21.9467	12.9	53	1	35	2	2	0
10	soil10	Soil	Ilex crenata	AM	term2	12	1	2.62	0.021	0.007	0.014	p			16.5625	4.96667	5.22707	0.0791981	4.35589	2.53434	2.85113	3.80151	0.83158	1.38597	24.666	0.86			35	12	12	0	29	16	64.4444
10	soil10	Soil	Ilex crenata	AM	term2	12	2	2.61	0.017	0.004	0.013	p			16.5625	4.96667	5.22707	0.0791981	4.35589	2.53434	2.85113	3.80151	0.83158	1.38597	24.666	0.86			35	12	12	0
10	soil10	Soil	Ilex crenata	AM	term2	12	3	1.76	0.011	0.007	0.004	p			16.5625	4.96667	5.22707	0.0791981	4.35589	2.53434	2.85113	3.80151	0.83158	1.38597	24.666	0.86			35	12	12	0
10	soil10	Soil	Ilex crenata	AM	term2	12	4	3.24	0.008	0.002	0.006	cut			16.5625	4.96667	5.22707	0.0791981	4.35589	2.53434	2.85113	3.80151	0.83158	1.38597	24.666	0.86			35	12	12	0
10	soil10	Soil	Ilex crenata	AM	term2	12	5	2.74	0.008	0.002	0.006	p			16.5625	4.96667	5.22707	0.0791981	4.35589	2.53434	2.85113	3.80151	0.83158	1.38597	24.666	0.86			35	12	12	0
10	soil10	Soil	Ilex crenata	AM	term2	12	6	2.91	0.016	0.006	0.01	p			16.5625	4.96667	5.22707	0.0791981	4.35589	2.53434	2.85113	3.80151	0.83158	1.38597	24.666	0.86			35	12	12	0
10	soil10	Soil	Ilex crenata	AM	term2	12	7	2.12	0.003			p			16.5625	4.96667	5.22707	0.0791981	4.35589	2.53434	2.85113	3.80151	0.83158	1.38597	24.666	0.86			35	12	12	0
10	soil10	Soil	Ilex crenata	AM	term2	12	8	1.87	0.011	0.003	0.008	p			16.5625	4.96667	5.22707	0.0791981	4.35589	2.53434	2.85113	3.80151	0.83158	1.38597	24.666	0.86			35	12	12	0
10	soil10	Soil	Ilex crenata	AM	term2	12	9	2.56	0.014	0.005	0.009	p			16.5625	4.96667	5.22707	0.0791981	4.35589	2.53434	2.85113	3.80151	0.83158	1.38597	24.666	0.86			35	12	12	0
10	soil10	Soil	Ilex crenata	AM	term2	12	10	2.4	0.017	0.008	0.009	p			16.5625	4.96667	5.22707	0.0791981	4.35589	2.53434	2.85113	3.80151	0.83158	1.38597	24.666	0.86			35	12	12	0
10	soil10	Soil	Ilex crenata	AM	term2	12	11	2.48	0.008	0.004	0.004	p			16.5625	4.96667	5.22707	0.0791981	4.35589	2.53434	2.85113	3.80151	0.83158	1.38597	24.666	0.86			35	12	12	0
10	soil10	Soil	Ilex crenata	AM	term2	12	12	2.42	0.021	0.005	0.016	p			16.5625	4.96667	5.22707	0.0791981	4.35589	2.53434	2.85113	3.80151	0.83158	1.38597	24.666	0.86			35	12	12	0
11	D280	Brown	Ilex crenata	AM	term2	9	1	2.52	0.02	0.005	0.015	p	45	92	25.3583	4.6	9.26395	78.2804	11.5799	9.72715	22.0019	21.5387		11.5799	3.95813	5.7			35	9	9	0	26	35	42.623
11	D280	Brown	Ilex crenata	AM	term2	9	2	2.95	0.011	0.001	0.01	p	45	92	25.3583	4.6	9.26395	78.2804	11.5799	9.72715	22.0019	21.5387		11.5799	3.95813	5.7			35	9	9	0
11	D280	Brown	Ilex crenata	AM	term2	9	3	3.75	0.021	0.007	0.014	p	45	92	25.3583	4.6	9.26395	78.2804	11.5799	9.72715	22.0019	21.5387		11.5799	3.95813	5.7			35	9	9	0
11	D280	Brown	Ilex crenata	AM	term2	9	4	2.35	0.007	0.003	0.004	p	45	92	25.3583	4.6	9.26395	78.2804	11.5799	9.72715	22.0019	21.5387		11.5799	3.95813	5.7			35	9	9	0
11	D280	Brown	Ilex crenata	AM	term2	9	5	3.15	0.016	0.003	0.013	cut	45	92	25.3583	4.6	9.26395	78.2804	11.5799	9.72715	22.0019	21.5387		11.5799	3.95813	5.7			35	9	9	0
11	D280	Brown	Ilex crenata	AM	term2	9	6	2.55	0.008	0.001	0.007	p	45	92	25.3583	4.6	9.26395	78.2804	11.5799	9.72715	22.0019	21.5387		11.5799	3.95813	5.7			35	9	9	0
11	D280	Brown	Ilex crenata	AM	term2	9	7	2.85	0.011	0.004	0.007	p	45	92	25.3583	4.6	9.26395	78.2804	11.5799	9.72715	22.0019	21.5387		11.5799	3.95813	5.7			35	9	9	0
11	D280	Brown	Ilex crenata	AM	term2	9	8	2.05	0.01	0.005	0.005	p	45	92	25.3583	4.6	9.26395	78.2804	11.5799	9.72715	22.0019	21.5387		11.5799	3.95813	5.7			35	9	9	0
11	D280	Brown	Ilex crenata	AM	term2	9	9	1.45	0.003	0.001	0.002	p	45	92	25.3583	4.6	9.26395	78.2804	11.5799	9.72715	22.0019	21.5387		11.5799	3.95813	5.7			35	9	9	0
11	D281	Brown	Ilex crenata	AM	term2	8	1	3.15	0.022	0.003	0.019	p	29	86	23.3792	4.23333	13.8209	0.197441	5.92323	14.2158	8.48996	21.7185		0	5.70914	15.2			35	9	8	1	31	24	56.3636
11	D281	Brown	Ilex crenata	AM	term2	8	2	1.95	0.012	0.003	0.009	p	29	86	23.3792	4.23333	13.8209	0.197441	5.92323	14.2158	8.48996	21.7185		0	5.70914	15.2			35	9	8	1
11	D281	Brown	Ilex crenata	AM	term2	8	3	1.95	0.005	0.002	0.003	p	29	86	23.3792	4.23333	13.8209	0.197441	5.92323	14.2158	8.48996	21.7185		0	5.70914	15.2			35	9	8	1
11	D281	Brown	Ilex crenata	AM	term2	8	4	2.19	0.024	0.006	0.018	p	29	86	23.3792	4.23333	13.8209	0.197441	5.92323	14.2158	8.48996	21.7185		0	5.70914	15.2			35	9	8	1
11	D281	Brown	Ilex crenata	AM	term2	8	5	2.29	0.005	0.002	0.003	p	29	86	23.3792	4.23333	13.8209	0.197441	5.92323	14.2158	8.48996	21.7185		0	5.70914	15.2			35	9	8	1
11	D281	Brown	Ilex crenata	AM	term2	8	6	1.89	0.009	0.002	0.007	p	29	86	23.3792	4.23333	13.8209	0.197441	5.92323	14.2158	8.48996	21.7185		0	5.70914	15.2			35	9	8	1
11	D281	Brown	Ilex crenata	AM	term2	8	7	2.25	0.019	0.008	0.011	p	29	86	23.3792	4.23333	13.8209	0.197441	5.92323	14.2158	8.48996	21.7185		0	5.70914	15.2			35	9	8	1
11	D281	Brown	Ilex crenata	AM	term2	8	8	2.11	0.022	0.006	0.016	p	29	86	23.3792	4.23333	13.8209	0.197441	5.92323	14.2158	8.48996	21.7185		0	5.70914	15.2			35	9	8	1
11	J206	White	Ilex crenata	AM	term2	13	1	2.71	0.008	0.003	0.005	p	32	106	12.2458	4.3	14.2657	0	0.570628	11.9832	25.6783	71.3285		8.55942	-45.9228	9.8			35	13	13	0	1	35	2.77778
11	J206	White	Ilex crenata	AM	term2	13	2	2.42	0.013	0.005	0.008	p	32	106	12.2458	4.3	14.2657	0	0.570628	11.9832	25.6783	71.3285		8.55942	-45.9228	9.8			35	13	13	0
11	J206	White	Ilex crenata	AM	term2	13	3	2.64	0.014	0.003	0.011	p	32	106	12.2458	4.3	14.2657	0	0.570628	11.9832	25.6783	71.3285		8.55942	-45.9228	9.8			35	13	13	0
11	J206	White	Ilex crenata	AM	term2	13	4	2.58	0.024	0.006	0.018	p	32	106	12.2458	4.3	14.2657	0	0.570628	11.9832	25.6783	71.3285		8.55942	-45.9228	9.8			35	13	13	0
11	J206	White	Ilex crenata	AM	term2	13	5	2.4	0.006	0.001	0.005	cut	32	106	12.2458	4.3	14.2657	0	0.570628	11.9832	25.6783	71.3285		8.55942	-45.9228	9.8			35	13	13	0
11	J206	White	Ilex crenata	AM	term2	13	6	2.68	0.018	0.005	0.013	p	32	106	12.2458	4.3	14.2657	0	0.570628	11.9832	25.6783	71.3285		8.55942	-45.9228	9.8			35	13	13	0
11	J206	White	Ilex crenata	AM	term2	13	7	1.87	0.001			cut	32	106	12.2458	4.3	14.2657	0	0.570628	11.9832	25.6783	71.3285		8.55942	-45.9228	9.8			35	13	13	0
11	J206	White	Ilex crenata	AM	term2	13	8	1.61	0.002			cut	32	106	12.2458	4.3	14.2657	0	0.570628	11.9832	25.6783	71.3285		8.55942	-45.9228	9.8			35	13	13	0
11	J206	White	Ilex crenata	AM	term2	13	9	2.09	0.006	0.001	0.005	p	32	106	12.2458	4.3	14.2657	0	0.570628	11.9832	25.6783	71.3285		8.55942	-45.9228	9.8			35	13	13	0
11	J206	White	Ilex crenata	AM	term2	13	10	2.42	0.015	0.004	0.011	p	32	106	12.2458	4.3	14.2657	0	0.570628	11.9832	25.6783	71.3285		8.55942	-45.9228	9.8			35	13	13	0
11	J206	White	Ilex crenata	AM	term2	13	11	2.41	0.006	0.001	0.005	p	32	106	12.2458	4.3	14.2657	0	0.570628	11.9832	25.6783	71.3285		8.55942	-45.9228	9.8			35	13	13	0
11	J206	White	Ilex crenata	AM	term2	13	12	2.09	0.008	0.002	0.006	p	32	106	12.2458	4.3	14.2657	0	0.570628	11.9832	25.6783	71.3285		8.55942	-45.9228	9.8			35	13	13	0
11	J206	White	Ilex crenata	AM	term2	13	13	2.49	0.017	0.004	0.013	p	32	106	12.2458	4.3	14.2657	0	0.570628	11.9832	25.6783	71.3285		8.55942	-45.9228	9.8			35	13	13	0
11	J207	White	Ilex crenata	AM	term2	16	1	2.94	0.017	0.004	0.013	p	36	108	19.9333	4.63333	2.31369	0	0.462738	5.09012	10.4116	12.2626		0	15.7382	5.8	38	0	35	17	16	1	28	0	100
11	J207	White	Ilex crenata	AM	term2	16	2	2.48	0.015	0.006	0.009	p	36	108	19.9333	4.63333	2.31369	0	0.462738	5.09012	10.4116	12.2626		0	15.7382	5.8	38	0	35	17	16	1
11	J207	White	Ilex crenata	AM	term2	16	3	3.21	0.027	0.007	0.02	p	36	108	19.9333	4.63333	2.31369	0	0.462738	5.09012	10.4116	12.2626		0	15.7382	5.8	38	0	35	17	16	1
11	J207	White	Ilex crenata	AM	term2	16	4	3.51	0.02	0.009	0.011	p	36	108	19.9333	4.63333	2.31369	0	0.462738	5.09012	10.4116	12.2626		0	15.7382	5.8	38	0	35	17	16	1
11	J207	White	Ilex crenata	AM	term2	16	5	2.62	0.014	0.006	0.008	p	36	108	19.9333	4.63333	2.31369	0	0.462738	5.09012	10.4116	12.2626		0	15.7382	5.8	38	0	35	17	16	1
11	J207	White	Ilex crenata	AM	term2	16	6	2.63	0.01	0.003	0.007	p	36	108	19.9333	4.63333	2.31369	0	0.462738	5.09012	10.4116	12.2626		0	15.7382	5.8	38	0	35	17	16	1
11	J207	White	Ilex crenata	AM	term2	16	7	3.75	0.039	0.014	0.025	p	36	108	19.9333	4.63333	2.31369	0	0.462738	5.09012	10.4116	12.2626		0	15.7382	5.8	38	0	35	17	16	1
11	J207	White	Ilex crenata	AM	term2	16	8	2.53	0.012	0.002	0.01	p	36	108	19.9333	4.63333	2.31369	0	0.462738	5.09012	10.4116	12.2626		0	15.7382	5.8	38	0	35	17	16	1
11	J207	White	Ilex crenata	AM	term2	16	9	2.88	0.016	0.003	0.013	p	36	108	19.9333	4.63333	2.31369	0	0.462738	5.09012	10.4116	12.2626		0	15.7382	5.8	38	0	35	17	16	1
11	J207	White	Ilex crenata	AM	term2	16	10	2.38	0.018	0.005	0.013	p	36	108	19.9333	4.63333	2.31369	0	0.462738	5.09012	10.4116	12.2626		0	15.7382	5.8	38	0	35	17	16	1
11	J207	White	Ilex crenata	AM	term2	16	11	1.21	0.001			cut	36	108	19.9333	4.63333	2.31369	0	0.462738	5.09012	10.4116	12.2626		0	15.7382	5.8	38	0	35	17	16	1
11	J207	White	Ilex crenata	AM	term2	16	12	1.81	0.001			cut	36	108	19.9333	4.63333	2.31369	0	0.462738	5.09012	10.4116	12.2626		0	15.7382	5.8	38	0	35	17	16	1
11	J207	White	Ilex crenata	AM	term2	16	13	2.32	0.009	0.003	0.006	p	36	108	19.9333	4.63333	2.31369	0	0.462738	5.09012	10.4116	12.2626		0	15.7382	5.8	38	0	35	17	16	1
11	J207	White	Ilex crenata	AM	term2	16	14	3.16	0.018	0.003	0.015	p	36	108	19.9333	4.63333	2.31369	0	0.462738	5.09012	10.4116	12.2626		0	15.7382	5.8	38	0	35	17	16	1
11	J207	White	Ilex crenata	AM	term2	16	15	2.73	0.005	0.003	0.002	p	36	108	19.9333	4.63333	2.31369	0	0.462738	5.09012	10.4116	12.2626		0	15.7382	5.8	38	0	35	17	16	1
11	J207	White	Ilex crenata	AM	term2	16	16	3.74	0.045	0.013	0.032	p	36	108	19.9333	4.63333	2.31369	0	0.462738	5.09012	10.4116	12.2626		0	15.7382	5.8	38	0	35	17	16	1
11	J208	White	Ilex crenata	AM	term2	6	1	2.39	0.012	0.002	0.01	p	34	73	15.0875	4.33333	6.81541	0.681541	10.2231	10.9047	16.357	10.5639		0	16.4374	6.3			35	9	6	3	3	19	13.6364
11	J208	White	Ilex crenata	AM	term2	6	2	2.89	0.001			cut	34	73	15.0875	4.33333	6.81541	0.681541	10.2231	10.9047	16.357	10.5639		0	16.4374	6.3			35	9	6	3
11	J208	White	Ilex crenata	AM	term2	6	3	1.17	0.001			cut	34	73	15.0875	4.33333	6.81541	0.681541	10.2231	10.9047	16.357	10.5639		0	16.4374	6.3			35	9	6	3
11	J208	White	Ilex crenata	AM	term2	6	4	1.87	0.007	0.004	0.003	p	34	73	15.0875	4.33333	6.81541	0.681541	10.2231	10.9047	16.357	10.5639		0	16.4374	6.3			35	9	6	3
11	J208	White	Ilex crenata	AM	term2	6	5	2.46	0.007	0.004	0.003	p	34	73	15.0875	4.33333	6.81541	0.681541	10.2231	10.9047	16.357	10.5639		0	16.4374	6.3			35	9	6	3
11	J208	White	Ilex crenata	AM	term2	6	6	2.38	0.009	0.003	0.006	p	34	73	15.0875	4.33333	6.81541	0.681541	10.2231	10.9047	16.357	10.5639		0	16.4374	6.3			35	9	6	3
11	J209	White	Ilex crenata	AM	term2	18	1	1.86	0.004	0.002	0.002	p	40	68	22.9167	4.33333	4.56599	0	9.13197	7.30558	13.4697	18.9488		0	8.77176	8			35	19	18	1	1	21	4.54545
11	J209	White	Ilex crenata	AM	term2	18	2	2.38	0.005	0.001	0.004	p	40	68	22.9167	4.33333	4.56599	0	9.13197	7.30558	13.4697	18.9488		0	8.77176	8			35	19	18	1
11	J209	White	Ilex crenata	AM	term2	18	3	2.46	0.005	0.001	0.004	p	40	68	22.9167	4.33333	4.56599	0	9.13197	7.30558	13.4697	18.9488		0	8.77176	8			35	19	18	1
11	J209	White	Ilex crenata	AM	term2	18	4	2.04	0.01	0.001	0.009	p	40	68	22.9167	4.33333	4.56599	0	9.13197	7.30558	13.4697	18.9488		0	8.77176	8			35	19	18	1
11	J209	White	Ilex crenata	AM	term2	18	5	3.03	0.008	0.003	0.005	p	40	68	22.9167	4.33333	4.56599	0	9.13197	7.30558	13.4697	18.9488		0	8.77176	8			35	19	18	1
11	J209	White	Ilex crenata	AM	term2	18	6	2.4	0.014	0.003	0.011	p	40	68	22.9167	4.33333	4.56599	0	9.13197	7.30558	13.4697	18.9488		0	8.77176	8			35	19	18	1
11	J209	White	Ilex crenata	AM	term2	18	7	2.56	0.007	0.003	0.004	p	40	68	22.9167	4.33333	4.56599	0	9.13197	7.30558	13.4697	18.9488		0	8.77176	8			35	19	18	1
11	J209	White	Ilex crenata	AM	term2	18	8	2.69	0.011	0.003	0.008	p	40	68	22.9167	4.33333	4.56599	0	9.13197	7.30558	13.4697	18.9488		0	8.77176	8			35	19	18	1
11	J209	White	Ilex crenata	AM	term2	18	9	2.2	0.006	0.002	0.004	p	40	68	22.9167	4.33333	4.56599	0	9.13197	7.30558	13.4697	18.9488		0	8.77176	8			35	19	18	1
11	J209	White	Ilex crenata	AM	term2	18	10	3.13	0.011	0.005	0.006	p	40	68	22.9167	4.33333	4.56599	0	9.13197	7.30558	13.4697	18.9488		0	8.77176	8			35	19	18	1
11	J209	White	Ilex crenata	AM	term2	18	11	2.22	0.002	0.001	0.001	cut	40	68	22.9167	4.33333	4.56599	0	9.13197	7.30558	13.4697	18.9488		0	8.77176	8			35	19	18	1
11	J209	White	Ilex crenata	AM	term2	18	12	1.25	0.002			cut	40	68	22.9167	4.33333	4.56599	0	9.13197	7.30558	13.4697	18.9488		0	8.77176	8			35	19	18	1
11	J209	White	Ilex crenata	AM	term2	18	13	2.14	0.009	0.003	0.006	p	40	68	22.9167	4.33333	4.56599	0	9.13197	7.30558	13.4697	18.9488		0	8.77176	8			35	19	18	1
11	J209	White	Ilex crenata	AM	term2	18	14	2.63	0.013	0.003	0.01	p	40	68	22.9167	4.33333	4.56599	0	9.13197	7.30558	13.4697	18.9488		0	8.77176	8			35	19	18	1
11	J209	White	Ilex crenata	AM	term2	18	15	2.44	0.013	0.003	0.01	p	40	68	22.9167	4.33333	4.56599	0	9.13197	7.30558	13.4697	18.9488		0	8.77176	8			35	19	18	1
11	J209	White	Ilex crenata	AM	term2	18	16	2.71	0.015	0.005	0.01	p	40	68	22.9167	4.33333	4.56599	0	9.13197	7.30558	13.4697	18.9488		0	8.77176	8			35	19	18	1
11	J209	White	Ilex crenata	AM	term2	18	17	2.1	0.006	0.004	0.002	p	40	68	22.9167	4.33333	4.56599	0	9.13197	7.30558	13.4697	18.9488		0	8.77176	8			35	19	18	1
11	J209	White	Ilex crenata	AM	term2	18	18	2.13	0.001			cut	40	68	22.9167	4.33333	4.56599	0	9.13197	7.30558	13.4697	18.9488		0	8.77176	8			35	19	18	1
11	J210	White	Ilex crenata	AM	term2	11	1	3.41	0.012	0.002	0.01	p	35	70	13.6833	4.73333	6.63791	0	0.663791	7.30171	13.9396	18.9181		0	8.54011	7.5	18	0	35	12	11	1	6	29	17.1429
11	J210	White	Ilex crenata	AM	term2	11	2	3.14	0.002			cut	35	70	13.6833	4.73333	6.63791	0	0.663791	7.30171	13.9396	18.9181		0	8.54011	7.5	18	0	35	12	11	1
11	J210	White	Ilex crenata	AM	term2	11	3	2.48	0.007	0.002	0.005	p	35	70	13.6833	4.73333	6.63791	0	0.663791	7.30171	13.9396	18.9181		0	8.54011	7.5	18	0	35	12	11	1
11	J210	White	Ilex crenata	AM	term2	11	4	3.35	0.003	0.001	0.002	p	35	70	13.6833	4.73333	6.63791	0	0.663791	7.30171	13.9396	18.9181		0	8.54011	7.5	18	0	35	12	11	1
11	J210	White	Ilex crenata	AM	term2	11	5	1.22	0.003			p	35	70	13.6833	4.73333	6.63791	0	0.663791	7.30171	13.9396	18.9181		0	8.54011	7.5	18	0	35	12	11	1
11	J210	White	Ilex crenata	AM	term2	11	6	2.75	0.04			cut	35	70	13.6833	4.73333	6.63791	0	0.663791	7.30171	13.9396	18.9181		0	8.54011	7.5	18	0	35	12	11	1
11	J210	White	Ilex crenata	AM	term2	11	7	3.09	0.008	0.003	0.005	p	35	70	13.6833	4.73333	6.63791	0	0.663791	7.30171	13.9396	18.9181		0	8.54011	7.5	18	0	35	12	11	1
11	J210	White	Ilex crenata	AM	term2	11	8	2.3	0.004	0.001	0.003	p	35	70	13.6833	4.73333	6.63791	0	0.663791	7.30171	13.9396	18.9181		0	8.54011	7.5	18	0	35	12	11	1
11	J210	White	Ilex crenata	AM	term2	11	9	2.42	0.002	0.001	0.001	p	35	70	13.6833	4.73333	6.63791	0	0.663791	7.30171	13.9396	18.9181		0	8.54011	7.5	18	0	35	12	11	1
11	J210	White	Ilex crenata	AM	term2	11	10	2.55	0.005	0.002	0.003	p	35	70	13.6833	4.73333	6.63791	0	0.663791	7.30171	13.9396	18.9181		0	8.54011	7.5	18	0	35	12	11	1
11	J210	White	Ilex crenata	AM	term2	11	11	1.55	0.004	0.003	0.001	p	35	70	13.6833	4.73333	6.63791	0	0.663791	7.30171	13.9396	18.9181		0	8.54011	7.5	18	0	35	12	11	1
11	J211	White	Ilex crenata	AM	term2	11	1	4.5	0.065	0.014	0.051	p	38	100	7.0375	4.96667	3.29965	0	0.989894	7.25923	12.5387	6.5993		0	20.93	20.4	57	0	35	11	11	0	4	70	5.40541
11	J211	White	Ilex crenata	AM	term2	11	2	2.39	0.035	0.009	0.026	p	38	100	7.0375	4.96667	3.29965	0	0.989894	7.25923	12.5387	6.5993		0	20.93	20.4	57	0	35	11	11	0
11	J211	White	Ilex crenata	AM	term2	11	3	1.92	0.016	0.005	0.011	p	38	100	7.0375	4.96667	3.29965	0	0.989894	7.25923	12.5387	6.5993		0	20.93	20.4	57	0	35	11	11	0
11	J211	White	Ilex crenata	AM	term2	11	4	2.82	0.04	0.01	0.03	p	38	100	7.0375	4.96667	3.29965	0	0.989894	7.25923	12.5387	6.5993		0	20.93	20.4	57	0	35	11	11	0
11	J211	White	Ilex crenata	AM	term2	11	5	2.85	0.013	0.003	0.01	p	38	100	7.0375	4.96667	3.29965	0	0.989894	7.25923	12.5387	6.5993		0	20.93	20.4	57	0	35	11	11	0
11	J211	White	Ilex crenata	AM	term2	11	6	1.74	0.031	0.007	0.024	p	38	100	7.0375	4.96667	3.29965	0	0.989894	7.25923	12.5387	6.5993		0	20.93	20.4	57	0	35	11	11	0
11	J211	White	Ilex crenata	AM	term2	11	7	2.33	0.032	0.009	0.023	p	38	100	7.0375	4.96667	3.29965	0	0.989894	7.25923	12.5387	6.5993		0	20.93	20.4	57	0	35	11	11	0
11	J211	White	Ilex crenata	AM	term2	11	8	2.24	0.034	0.007	0.027	p	38	100	7.0375	4.96667	3.29965	0	0.989894	7.25923	12.5387	6.5993		0	20.93	20.4	57	0	35	11	11	0
11	J211	White	Ilex crenata	AM	term2	11	9	1.99	0.021	0.007	0.014	p	38	100	7.0375	4.96667	3.29965	0	0.989894	7.25923	12.5387	6.5993		0	20.93	20.4	57	0	35	11	11	0
11	J211	White	Ilex crenata	AM	term2	11	10	2.55	0.022	0.004	0.018	p	38	100	7.0375	4.96667	3.29965	0	0.989894	7.25923	12.5387	6.5993		0	20.93	20.4	57	0	35	11	11	0
11	J211	White	Ilex crenata	AM	term2	11	11	2.06	0.028	0.009	0.019	p	38	100	7.0375	4.96667	3.29965	0	0.989894	7.25923	12.5387	6.5993		0	20.93	20.4	57	0	35	11	11	0
11	D284	Brown	Ilex crenata	AM	term2	20	1	2.35	0.028	0.008	0.02	p	35	100	41.8208	4.33333	8.85539	0	2.9518	6.49395	5.90359	5.90359		0	22.0969	17.6	28	1	35	20	20	0	24	41	36.9231
11	D284	Brown	Ilex crenata	AM	term2	20	2	2.38	0.028	0.005	0.023	p	35	100	41.8208	4.33333	8.85539	0	2.9518	6.49395	5.90359	5.90359		0	22.0969	17.6	28	1	35	20	20	0
11	D284	Brown	Ilex crenata	AM	term2	20	3	3.22	0.029	0.017	0.012	p	35	100	41.8208	4.33333	8.85539	0	2.9518	6.49395	5.90359	5.90359		0	22.0969	17.6	28	1	35	20	20	0
11	D284	Brown	Ilex crenata	AM	term2	20	4	2	0.013	0.003	0.01	p	35	100	41.8208	4.33333	8.85539	0	2.9518	6.49395	5.90359	5.90359		0	22.0969	17.6	28	1	35	20	20	0
11	D284	Brown	Ilex crenata	AM	term2	20	5	2.19	0.015	0.007	0.008	p	35	100	41.8208	4.33333	8.85539	0	2.9518	6.49395	5.90359	5.90359		0	22.0969	17.6	28	1	35	20	20	0
11	D284	Brown	Ilex crenata	AM	term2	20	6	1.99	0.01	0.004	0.006	p	35	100	41.8208	4.33333	8.85539	0	2.9518	6.49395	5.90359	5.90359		0	22.0969	17.6	28	1	35	20	20	0
11	D284	Brown	Ilex crenata	AM	term2	20	7	2.38	0.018	0.009	0.009	p	35	100	41.8208	4.33333	8.85539	0	2.9518	6.49395	5.90359	5.90359		0	22.0969	17.6	28	1	35	20	20	0
11	D284	Brown	Ilex crenata	AM	term2	20	8	2.5	0.023	0.009	0.014	p	35	100	41.8208	4.33333	8.85539	0	2.9518	6.49395	5.90359	5.90359		0	22.0969	17.6	28	1	35	20	20	0
11	D284	Brown	Ilex crenata	AM	term2	20	9	2.22	0.029	0.011	0.018	p	35	100	41.8208	4.33333	8.85539	0	2.9518	6.49395	5.90359	5.90359		0	22.0969	17.6	28	1	35	20	20	0
11	D284	Brown	Ilex crenata	AM	term2	20	10	2.4	0.02	0.011	0.009	p	35	100	41.8208	4.33333	8.85539	0	2.9518	6.49395	5.90359	5.90359		0	22.0969	17.6	28	1	35	20	20	0
11	D284	Brown	Ilex crenata	AM	term2	20	11	2.49	0.012	0.006	0.006	p	35	100	41.8208	4.33333	8.85539	0	2.9518	6.49395	5.90359	5.90359		0	22.0969	17.6	28	1	35	20	20	0
11	D284	Brown	Ilex crenata	AM	term2	20	12	2.99	0.016	0.004	0.012	p	35	100	41.8208	4.33333	8.85539	0	2.9518	6.49395	5.90359	5.90359		0	22.0969	17.6	28	1	35	20	20	0
11	D284	Brown	Ilex crenata	AM	term2	20	13	2.34	0.036	0.014	0.022	p	35	100	41.8208	4.33333	8.85539	0	2.9518	6.49395	5.90359	5.90359		0	22.0969	17.6	28	1	35	20	20	0
11	D284	Brown	Ilex crenata	AM	term2	20	14	2.16	0.017	0.006	0.011	p	35	100	41.8208	4.33333	8.85539	0	2.9518	6.49395	5.90359	5.90359		0	22.0969	17.6	28	1	35	20	20	0
11	D284	Brown	Ilex crenata	AM	term2	20	15	2.65	0.022	0.007	0.015	p	35	100	41.8208	4.33333	8.85539	0	2.9518	6.49395	5.90359	5.90359		0	22.0969	17.6	28	1	35	20	20	0
11	D284	Brown	Ilex crenata	AM	term2	20	16	2.68	0.014	0.006	0.008	p	35	100	41.8208	4.33333	8.85539	0	2.9518	6.49395	5.90359	5.90359		0	22.0969	17.6	28	1	35	20	20	0
11	D284	Brown	Ilex crenata	AM	term2	20	17	2.34	0.008	0.004	0.004	p	35	100	41.8208	4.33333	8.85539	0	2.9518	6.49395	5.90359	5.90359		0	22.0969	17.6	28	1	35	20	20	0
11	D284	Brown	Ilex crenata	AM	term2	20	18	2.96	0.015	0.004	0.011	p	35	100	41.8208	4.33333	8.85539	0	2.9518	6.49395	5.90359	5.90359		0	22.0969	17.6	28	1	35	20	20	0
11	D284	Brown	Ilex crenata	AM	term2	20	19	1.66	0.01	0.004	0.006	p	35	100	41.8208	4.33333	8.85539	0	2.9518	6.49395	5.90359	5.90359		0	22.0969	17.6	28	1	35	20	20	0
11	D284	Brown	Ilex crenata	AM	term2	20	20	2.54	0.011	0.004	0.007	p	35	100	41.8208	4.33333	8.85539	0	2.9518	6.49395	5.90359	5.90359		0	22.0969	17.6	28	1	35	20	20	0
11	D285	Brown	Ilex crenata	AM	term2	10	1	2.68	0.023	0.011	0.012	p	28	92	37.3	4.36667	6.42206	0	4.28138	6.8502	5.56579	2.56883		0	25.5128	19.8	42	0	35	12	10	2	35	28	55.5556
11	D285	Brown	Ilex crenata	AM	term2	10	2	1.83	0.01	0.005	0.005	p	28	92	37.3	4.36667	6.42206	0	4.28138	6.8502	5.56579	2.56883		0	25.5128	19.8	42	0	35	12	10	2
11	D285	Brown	Ilex crenata	AM	term2	10	3	1.46	0.015	0.004	0.011	p	28	92	37.3	4.36667	6.42206	0	4.28138	6.8502	5.56579	2.56883		0	25.5128	19.8	42	0	35	12	10	2
11	D285	Brown	Ilex crenata	AM	term2	10	4	1.03	0.008	0.003	0.005	p	28	92	37.3	4.36667	6.42206	0	4.28138	6.8502	5.56579	2.56883		0	25.5128	19.8	42	0	35	12	10	2
11	D285	Brown	Ilex crenata	AM	term2	10	5	2.12	0.014	0.004	0.01	p	28	92	37.3	4.36667	6.42206	0	4.28138	6.8502	5.56579	2.56883		0	25.5128	19.8	42	0	35	12	10	2
11	D285	Brown	Ilex crenata	AM	term2	10	6	2.01	0.038	0.008	0.03	p	28	92	37.3	4.36667	6.42206	0	4.28138	6.8502	5.56579	2.56883		0	25.5128	19.8	42	0	35	12	10	2
11	D285	Brown	Ilex crenata	AM	term2	10	7	3.09	0.035	0.011	0.024	p	28	92	37.3	4.36667	6.42206	0	4.28138	6.8502	5.56579	2.56883		0	25.5128	19.8	42	0	35	12	10	2
11	D285	Brown	Ilex crenata	AM	term2	10	8	2.73	0.011	0.003	0.008	p	28	92	37.3	4.36667	6.42206	0	4.28138	6.8502	5.56579	2.56883		0	25.5128	19.8	42	0	35	12	10	2
11	D285	Brown	Ilex crenata	AM	term2	10	9	2.47	0.024	0.011	0.013	cut	28	92	37.3	4.36667	6.42206	0	4.28138	6.8502	5.56579	2.56883		0	25.5128	19.8	42	0	35	12	10	2
11	D285	Brown	Ilex crenata	AM	term2	10	10	2.11	0.015	0.002	0.013	p	28	92	37.3	4.36667	6.42206	0	4.28138	6.8502	5.56579	2.56883		0	25.5128	19.8	42	0	35	12	10	2
11	D286	Brown	Ilex crenata	AM	term2	15	1	2.15	0.023	0.005	0.018	p	26	84	37.4042	4.5	7.46799	0	2.48933	5.47653	4.72973	3.23613		0	24.9441	19.8	27	4	35	15	15	0	26	29	47.2727
11	D286	Brown	Ilex crenata	AM	term2	15	2	2.95	0.023	0.011	0.012	p	26	84	37.4042	4.5	7.46799	0	2.48933	5.47653	4.72973	3.23613		0	24.9441	19.8	27	4	35	15	15	0
11	D286	Brown	Ilex crenata	AM	term2	15	3	4.39	0.038	0.011	0.027	p	26	84	37.4042	4.5	7.46799	0	2.48933	5.47653	4.72973	3.23613		0	24.9441	19.8	27	4	35	15	15	0
11	D286	Brown	Ilex crenata	AM	term2	15	4	2.11	0.009			p	26	84	37.4042	4.5	7.46799	0	2.48933	5.47653	4.72973	3.23613		0	24.9441	19.8	27	4	35	15	15	0
11	D286	Brown	Ilex crenata	AM	term2	15	5	2.21	0.016	0.008	0.008	p	26	84	37.4042	4.5	7.46799	0	2.48933	5.47653	4.72973	3.23613		0	24.9441	19.8	27	4	35	15	15	0
11	D286	Brown	Ilex crenata	AM	term2	15	6	2.79	0.028	0.01	0.018	p	26	84	37.4042	4.5	7.46799	0	2.48933	5.47653	4.72973	3.23613		0	24.9441	19.8	27	4	35	15	15	0
11	D286	Brown	Ilex crenata	AM	term2	15	7	2.19	0.018	0.012	0.006	p	26	84	37.4042	4.5	7.46799	0	2.48933	5.47653	4.72973	3.23613		0	24.9441	19.8	27	4	35	15	15	0
11	D286	Brown	Ilex crenata	AM	term2	15	8	2.51	0.03	0.013	0.017	p	26	84	37.4042	4.5	7.46799	0	2.48933	5.47653	4.72973	3.23613		0	24.9441	19.8	27	4	35	15	15	0
11	D286	Brown	Ilex crenata	AM	term2	15	9	2.43	0.017	0.006	0.011	p	26	84	37.4042	4.5	7.46799	0	2.48933	5.47653	4.72973	3.23613		0	24.9441	19.8	27	4	35	15	15	0
11	D286	Brown	Ilex crenata	AM	term2	15	10	2.39	0.025	0.008	0.017	p	26	84	37.4042	4.5	7.46799	0	2.48933	5.47653	4.72973	3.23613		0	24.9441	19.8	27	4	35	15	15	0
11	D286	Brown	Ilex crenata	AM	term2	15	11	3	0.011	0.002	0.009	p	26	84	37.4042	4.5	7.46799	0	2.48933	5.47653	4.72973	3.23613		0	24.9441	19.8	27	4	35	15	15	0
11	D286	Brown	Ilex crenata	AM	term2	15	12	2.39	0.018	0.005	0.013	p	26	84	37.4042	4.5	7.46799	0	2.48933	5.47653	4.72973	3.23613		0	24.9441	19.8	27	4	35	15	15	0
11	D286	Brown	Ilex crenata	AM	term2	15	13	2.19	0.022	0.009	0.013	p	26	84	37.4042	4.5	7.46799	0	2.48933	5.47653	4.72973	3.23613		0	24.9441	19.8	27	4	35	15	15	0
11	D286	Brown	Ilex crenata	AM	term2	15	14	2.61	0.028	0.01	0.018	p	26	84	37.4042	4.5	7.46799	0	2.48933	5.47653	4.72973	3.23613		0	24.9441	19.8	27	4	35	15	15	0
11	D286	Brown	Ilex crenata	AM	term2	15	15	3.19	0.029	0.008	0.021	p	26	84	37.4042	4.5	7.46799	0	2.48933	5.47653	4.72973	3.23613		0	24.9441	19.8	27	4	35	15	15	0
11	D287	Brown	Ilex crenata	AM	term2	15	1	3.45	0.015	0.004	0.011	p	23	86	17.4	4.4	10.1315	2.02629	4.05258	12.563	11.9551	13.7788		0	13.4006	6.2	44	0	35	15	15	0	20	5	80
11	D287	Brown	Ilex crenata	AM	term2	15	2	3.01	0.005	0.003	0.002	cut	23	86	17.4	4.4	10.1315	2.02629	4.05258	12.563	11.9551	13.7788		0	13.4006	6.2	44	0	35	15	15	0
11	D287	Brown	Ilex crenata	AM	term2	15	3	2.55	0.004	0.002	0.002	cut	23	86	17.4	4.4	10.1315	2.02629	4.05258	12.563	11.9551	13.7788		0	13.4006	6.2	44	0	35	15	15	0
11	D287	Brown	Ilex crenata	AM	term2	15	4	1.91	0.01	0.004	0.006	p	23	86	17.4	4.4	10.1315	2.02629	4.05258	12.563	11.9551	13.7788		0	13.4006	6.2	44	0	35	15	15	0
11	D287	Brown	Ilex crenata	AM	term2	15	5	2.15	0.006	0.002	0.004	p	23	86	17.4	4.4	10.1315	2.02629	4.05258	12.563	11.9551	13.7788		0	13.4006	6.2	44	0	35	15	15	0
11	D287	Brown	Ilex crenata	AM	term2	15	6	2.29	0.013	0.004	0.009	cut	23	86	17.4	4.4	10.1315	2.02629	4.05258	12.563	11.9551	13.7788		0	13.4006	6.2	44	0	35	15	15	0
11	D287	Brown	Ilex crenata	AM	term2	15	7	2.01	0.008	0.003	0.005	p	23	86	17.4	4.4	10.1315	2.02629	4.05258	12.563	11.9551	13.7788		0	13.4006	6.2	44	0	35	15	15	0
11	D287	Brown	Ilex crenata	AM	term2	15	8	2.51	0.013	0.005	0.008	p	23	86	17.4	4.4	10.1315	2.02629	4.05258	12.563	11.9551	13.7788		0	13.4006	6.2	44	0	35	15	15	0
11	D287	Brown	Ilex crenata	AM	term2	15	9	1.59	0.006	0.002	0.004	p	23	86	17.4	4.4	10.1315	2.02629	4.05258	12.563	11.9551	13.7788		0	13.4006	6.2	44	0	35	15	15	0
11	D287	Brown	Ilex crenata	AM	term2	15	10	3.29	0.016	0.004	0.012	p	23	86	17.4	4.4	10.1315	2.02629	4.05258	12.563	11.9551	13.7788		0	13.4006	6.2	44	0	35	15	15	0
11	D287	Brown	Ilex crenata	AM	term2	15	11	1.79	0.006	0.001	0.005	p	23	86	17.4	4.4	10.1315	2.02629	4.05258	12.563	11.9551	13.7788		0	13.4006	6.2	44	0	35	15	15	0
11	D287	Brown	Ilex crenata	AM	term2	15	12	2.39	0.009	0.001	0.008	cut	23	86	17.4	4.4	10.1315	2.02629	4.05258	12.563	11.9551	13.7788		0	13.4006	6.2	44	0	35	15	15	0
11	D287	Brown	Ilex crenata	AM	term2	15	13	2.39	0.006	0.002	0.004	cut	23	86	17.4	4.4	10.1315	2.02629	4.05258	12.563	11.9551	13.7788		0	13.4006	6.2	44	0	35	15	15	0
11	D287	Brown	Ilex crenata	AM	term2	15	14	2.87	0.014	0.003	0.011	cut	23	86	17.4	4.4	10.1315	2.02629	4.05258	12.563	11.9551	13.7788		0	13.4006	6.2	44	0	35	15	15	0
11	D287	Brown	Ilex crenata	AM	term2	15	15	2.1	0.01	0.004	0.006	p	23	86	17.4	4.4	10.1315	2.02629	4.05258	12.563	11.9551	13.7788		0	13.4006	6.2	44	0	35	15	15	0
11	D288	Brown	Ilex crenata	AM	term2	10	1	2.91	0.007	0.002	0.005	p	27	87	19.0333	4.36667	10.3033	0.515166	6.86888	17.5156	9.10127	16.8288		0	10.4397	6.2	45	10	35	10	10	0	5	0	100
11	D288	Brown	Ilex crenata	AM	term2	10	2	2.25	0.011	0.001	0.01	cut	27	87	19.0333	4.36667	10.3033	0.515166	6.86888	17.5156	9.10127	16.8288		0	10.4397	6.2	45	10	35	10	10	0
11	D288	Brown	Ilex crenata	AM	term2	10	3	2.55	0.01	0.003	0.007	p	27	87	19.0333	4.36667	10.3033	0.515166	6.86888	17.5156	9.10127	16.8288		0	10.4397	6.2	45	10	35	10	10	0
11	D288	Brown	Ilex crenata	AM	term2	10	4	3.75	0.011	0.001	0.01	cut	27	87	19.0333	4.36667	10.3033	0.515166	6.86888	17.5156	9.10127	16.8288		0	10.4397	6.2	45	10	35	10	10	0
11	D288	Brown	Ilex crenata	AM	term2	10	5	3.11	0.011	0.002	0.009	cut	27	87	19.0333	4.36667	10.3033	0.515166	6.86888	17.5156	9.10127	16.8288		0	10.4397	6.2	45	10	35	10	10	0
11	D288	Brown	Ilex crenata	AM	term2	10	6	2.73	0.011	0.002	0.009	p	27	87	19.0333	4.36667	10.3033	0.515166	6.86888	17.5156	9.10127	16.8288		0	10.4397	6.2	45	10	35	10	10	0
11	D288	Brown	Ilex crenata	AM	term2	10	7	1.99	0.008	0.001	0.007	p	27	87	19.0333	4.36667	10.3033	0.515166	6.86888	17.5156	9.10127	16.8288		0	10.4397	6.2	45	10	35	10	10	0
11	D288	Brown	Ilex crenata	AM	term2	10	8	3.09	0.02	0.004	0.016	p	27	87	19.0333	4.36667	10.3033	0.515166	6.86888	17.5156	9.10127	16.8288		0	10.4397	6.2	45	10	35	10	10	0
11	D288	Brown	Ilex crenata	AM	term2	10	9	3.15	0.016	0.005	0.011	p	27	87	19.0333	4.36667	10.3033	0.515166	6.86888	17.5156	9.10127	16.8288		0	10.4397	6.2	45	10	35	10	10	0
11	D288	Brown	Ilex crenata	AM	term2	10	10	2.41	0.013	0.004	0.009	p	27	87	19.0333	4.36667	10.3033	0.515166	6.86888	17.5156	9.10127	16.8288		0	10.4397	6.2	45	10	35	10	10	0
11	D289	Brown	Ilex crenata	AM	term2	18	1	2.25	0.008	0.002	0.006	p	33	93	20.5958	4.2	12.9184	0	7.38197	15.5021	7.19742	18.4549		0	9.03108	11.9	48	7	35	18	18	0	29	2	93.5484
11	D289	Brown	Ilex crenata	AM	term2	18	2	2.29	0.005	0.001	0.004	p	33	93	20.5958	4.2	12.9184	0	7.38197	15.5021	7.19742	18.4549		0	9.03108	11.9	48	7	35	18	18	0
11	D289	Brown	Ilex crenata	AM	term2	18	3	2.43	0.006	0.001	0.005	p	33	93	20.5958	4.2	12.9184	0	7.38197	15.5021	7.19742	18.4549		0	9.03108	11.9	48	7	35	18	18	0
11	D289	Brown	Ilex crenata	AM	term2	18	4	3.49	0.022	0.003	0.019	p	33	93	20.5958	4.2	12.9184	0	7.38197	15.5021	7.19742	18.4549		0	9.03108	11.9	48	7	35	18	18	0
11	D289	Brown	Ilex crenata	AM	term2	18	5	3	0.008	0.001	0.007	p	33	93	20.5958	4.2	12.9184	0	7.38197	15.5021	7.19742	18.4549		0	9.03108	11.9	48	7	35	18	18	0
11	D289	Brown	Ilex crenata	AM	term2	18	6	2.57	0.024	0.007	0.017	p	33	93	20.5958	4.2	12.9184	0	7.38197	15.5021	7.19742	18.4549		0	9.03108	11.9	48	7	35	18	18	0
11	D289	Brown	Ilex crenata	AM	term2	18	7	3.11	0.015	0.002	0.013	p	33	93	20.5958	4.2	12.9184	0	7.38197	15.5021	7.19742	18.4549		0	9.03108	11.9	48	7	35	18	18	0
11	D289	Brown	Ilex crenata	AM	term2	18	8	2.39	0.008	0.004	0.004	p	33	93	20.5958	4.2	12.9184	0	7.38197	15.5021	7.19742	18.4549		0	9.03108	11.9	48	7	35	18	18	0
11	D289	Brown	Ilex crenata	AM	term2	18	9	2.51	0.011	0.001	0.01	p	33	93	20.5958	4.2	12.9184	0	7.38197	15.5021	7.19742	18.4549		0	9.03108	11.9	48	7	35	18	18	0
11	D289	Brown	Ilex crenata	AM	term2	18	10	2.51	0.01	0.003	0.007	p	33	93	20.5958	4.2	12.9184	0	7.38197	15.5021	7.19742	18.4549		0	9.03108	11.9	48	7	35	18	18	0
11	D289	Brown	Ilex crenata	AM	term2	18	11	2.75	0.008	0.001	0.007	p	33	93	20.5958	4.2	12.9184	0	7.38197	15.5021	7.19742	18.4549		0	9.03108	11.9	48	7	35	18	18	0
11	D289	Brown	Ilex crenata	AM	term2	18	12	2.89	0.018	0.005	0.013	p	33	93	20.5958	4.2	12.9184	0	7.38197	15.5021	7.19742	18.4549		0	9.03108	11.9	48	7	35	18	18	0
11	D289	Brown	Ilex crenata	AM	term2	18	13	2.13	0.007	0.002	0.005	p	33	93	20.5958	4.2	12.9184	0	7.38197	15.5021	7.19742	18.4549		0	9.03108	11.9	48	7	35	18	18	0
11	D289	Brown	Ilex crenata	AM	term2	18	14	2.39	0.005	0.001	0.004	p	33	93	20.5958	4.2	12.9184	0	7.38197	15.5021	7.19742	18.4549		0	9.03108	11.9	48	7	35	18	18	0
11	D289	Brown	Ilex crenata	AM	term2	18	15	2.95	0.008			p	33	93	20.5958	4.2	12.9184	0	7.38197	15.5021	7.19742	18.4549		0	9.03108	11.9	48	7	35	18	18	0
11	D289	Brown	Ilex crenata	AM	term2	18	16	2.02	0.003			p	33	93	20.5958	4.2	12.9184	0	7.38197	15.5021	7.19742	18.4549		0	9.03108	11.9	48	7	35	18	18	0
11	D289	Brown	Ilex crenata	AM	term2	18	17	2.75	0.014	0.004	0.01	p	33	93	20.5958	4.2	12.9184	0	7.38197	15.5021	7.19742	18.4549		0	9.03108	11.9	48	7	35	18	18	0
11	D289	Brown	Ilex crenata	AM	term2	18	18	2.41	0.01	0.002	0.008	p	33	93	20.5958	4.2	12.9184	0	7.38197	15.5021	7.19742	18.4549		0	9.03108	11.9	48	7	35	18	18	0
11	J212	White	Ilex crenata	AM	term2	10	1	2.25	0.027	0.008	0.019	p	34	70	20.8667	4.6	4.44106	0	0.666159	7.10569	8.66006	9.77033		0	18.1562	10	30	0	35	11	10	1	1	72	1.36986
11	J212	White	Ilex crenata	AM	term2	10	2	2.62	0.029	0.013	0.016	p	34	70	20.8667	4.6	4.44106	0	0.666159	7.10569	8.66006	9.77033		0	18.1562	10	30	0	35	11	10	1
11	J212	White	Ilex crenata	AM	term2	10	3	2.98	0.042	0.015	0.027	p	34	70	20.8667	4.6	4.44106	0	0.666159	7.10569	8.66006	9.77033		0	18.1562	10	30	0	35	11	10	1
11	J212	White	Ilex crenata	AM	term2	10	4	2.34	0.017	0.006	0.011	p	34	70	20.8667	4.6	4.44106	0	0.666159	7.10569	8.66006	9.77033		0	18.1562	10	30	0	35	11	10	1
11	J212	White	Ilex crenata	AM	term2	10	5	2.91	0.023	0.005	0.018	p	34	70	20.8667	4.6	4.44106	0	0.666159	7.10569	8.66006	9.77033		0	18.1562	10	30	0	35	11	10	1
11	J212	White	Ilex crenata	AM	term2	10	6	2.68	0.037	0.008	0.029	p	34	70	20.8667	4.6	4.44106	0	0.666159	7.10569	8.66006	9.77033		0	18.1562	10	30	0	35	11	10	1
11	J212	White	Ilex crenata	AM	term2	10	7	1.8	0.006	0.003	0.003	p	34	70	20.8667	4.6	4.44106	0	0.666159	7.10569	8.66006	9.77033		0	18.1562	10	30	0	35	11	10	1
11	J212	White	Ilex crenata	AM	term2	10	8	1.96	0.012	0.004	0.008	p	34	70	20.8667	4.6	4.44106	0	0.666159	7.10569	8.66006	9.77033		0	18.1562	10	30	0	35	11	10	1
11	J212	White	Ilex crenata	AM	term2	10	9	1.92	0.005	0.003	0.002	p	34	70	20.8667	4.6	4.44106	0	0.666159	7.10569	8.66006	9.77033		0	18.1562	10	30	0	35	11	10	1
11	J212	White	Ilex crenata	AM	term2	10	10	1.59	0.004	0.003	0.001	p	34	70	20.8667	4.6	4.44106	0	0.666159	7.10569	8.66006	9.77033		0	18.1562	10	30	0	35	11	10	1
11	J213	White	Ilex crenata	AM	term2	7	1	2.51	0.02	0.004	0.016	p	30	80	13.8333	4.2	10.1304	0	1.01304	10.5356	9.92781	28.3652		0	-0.664135	8			35	9	7	2	0	45	0
11	J213	White	Ilex crenata	AM	term2	7	2	3.45	0.019	0.007	0.012	p	30	80	13.8333	4.2	10.1304	0	1.01304	10.5356	9.92781	28.3652		0	-0.664135	8			35	9	7	2
11	J213	White	Ilex crenata	AM	term2	7	3	1.85	0.013	0.004	0.009	p	30	80	13.8333	4.2	10.1304	0	1.01304	10.5356	9.92781	28.3652		0	-0.664135	8			35	9	7	2
11	J213	White	Ilex crenata	AM	term2	7	4	2.59	0.016	0.007	0.009	p	30	80	13.8333	4.2	10.1304	0	1.01304	10.5356	9.92781	28.3652		0	-0.664135	8			35	9	7	2
11	J213	White	Ilex crenata	AM	term2	7	5	1.83	0.006	0.002	0.004	p	30	80	13.8333	4.2	10.1304	0	1.01304	10.5356	9.92781	28.3652		0	-0.664135	8			35	9	7	2
11	J213	White	Ilex crenata	AM	term2	7	6	0.86	0.003	0.002	0.001	p	30	80	13.8333	4.2	10.1304	0	1.01304	10.5356	9.92781	28.3652		0	-0.664135	8			35	9	7	2
11	J213	White	Ilex crenata	AM	term2	7	7	1.4	0.002	0.001	0.001	cut	30	80	13.8333	4.2	10.1304	0	1.01304	10.5356	9.92781	28.3652		0	-0.664135	8			35	9	7	2
11	J214	White	Ilex crenata	AM	term2	11	1	3.12	0.022	0.008	0.014	p	62	200	14.9583	4.53333	6.64742	0	1.1079	7.09059	6.64742	10.4143		0	17.6333	7.2	83	8	35	11	11	0	22	43	33.8462
11	J214	White	Ilex crenata	AM	term2	11	2	4.01	0.022	0.009	0.013	p	62	200	14.9583	4.53333	6.64742	0	1.1079	7.09059	6.64742	10.4143		0	17.6333	7.2	83	8	35	11	11	0
11	J214	White	Ilex crenata	AM	term2	11	3	2.64	0.02	0.006	0.014	p	62	200	14.9583	4.53333	6.64742	0	1.1079	7.09059	6.64742	10.4143		0	17.6333	7.2	83	8	35	11	11	0
11	J214	White	Ilex crenata	AM	term2	11	4	2.95	0.024	0.009	0.015	p	62	200	14.9583	4.53333	6.64742	0	1.1079	7.09059	6.64742	10.4143		0	17.6333	7.2	83	8	35	11	11	0
11	J214	White	Ilex crenata	AM	term2	11	5	3.28	0.011	0.005	0.006	p	62	200	14.9583	4.53333	6.64742	0	1.1079	7.09059	6.64742	10.4143		0	17.6333	7.2	83	8	35	11	11	0
11	J214	White	Ilex crenata	AM	term2	11	6	3.05	0.015	0.005	0.01	p	62	200	14.9583	4.53333	6.64742	0	1.1079	7.09059	6.64742	10.4143		0	17.6333	7.2	83	8	35	11	11	0
11	J214	White	Ilex crenata	AM	term2	11	7	3.42	0.015	0.004	0.011	p	62	200	14.9583	4.53333	6.64742	0	1.1079	7.09059	6.64742	10.4143		0	17.6333	7.2	83	8	35	11	11	0
11	J214	White	Ilex crenata	AM	term2	11	8	2.5	0.012	0.005	0.007	p	62	200	14.9583	4.53333	6.64742	0	1.1079	7.09059	6.64742	10.4143		0	17.6333	7.2	83	8	35	11	11	0
11	J214	White	Ilex crenata	AM	term2	11	9	2.15	0.007	0.003	0.004	p	62	200	14.9583	4.53333	6.64742	0	1.1079	7.09059	6.64742	10.4143		0	17.6333	7.2	83	8	35	11	11	0
11	J214	White	Ilex crenata	AM	term2	11	10	2.68	0.007	0.002	0.005	p	62	200	14.9583	4.53333	6.64742	0	1.1079	7.09059	6.64742	10.4143		0	17.6333	7.2	83	8	35	11	11	0
11	J214	White	Ilex crenata	AM	term2	11	11	2.46	0.01	0.004	0.006	p	62	200	14.9583	4.53333	6.64742	0	1.1079	7.09059	6.64742	10.4143		0	17.6333	7.2	83	8	35	11	11	0
11	D291	Brown	Ilex crenata	AM	term2	3	1	3.69	0.034	0.01	0.024	p	32	83	22.6	4.2	6.50641	0.16266	0.975962	13.3381	5.36779	40.6651		11.3862	-13.924	7.4			35	3	3	0	1	28	3.44828
11	D291	Brown	Ilex crenata	AM	term2	3	2	3.19	0.008	0.001	0.007	p	32	83	22.6	4.2	6.50641	0.16266	0.975962	13.3381	5.36779	40.6651		11.3862	-13.924	7.4			35	3	3	0
11	D291	Brown	Ilex crenata	AM	term2	3	3	1.69	0.004	0.001	0.003	p	32	83	22.6	4.2	6.50641	0.16266	0.975962	13.3381	5.36779	40.6651		11.3862	-13.924	7.4			35	3	3	0
2	soil2	Soil	Padus grayana	AM	term1	22	1	11.75	0.211	0.106	0.105	p			14.8118	5.23333	3.27588	0.388425	7.44092	2.90149	3.13548	2.6207	1.31035	2.15272	25.7998	12.2	53	2	60	42	22	20	43	19	69.3548
2	soil2	Soil	Padus grayana	AM	term1	22	2	11.14	0.165	0.059	0.106	p			14.8118	5.23333	3.27588	0.388425	7.44092	2.90149	3.13548	2.6207	1.31035	2.15272	25.7998	12.2	53	2	60	42	22	20
2	soil2	Soil	Padus grayana	AM	term1	22	3	10.79	0.099	0.041	0.058	p			14.8118	5.23333	3.27588	0.388425	7.44092	2.90149	3.13548	2.6207	1.31035	2.15272	25.7998	12.2	53	2	60	42	22	20
2	soil2	Soil	Padus grayana	AM	term1	22	4	11.13	0.142	0.071	0.071	p			14.8118	5.23333	3.27588	0.388425	7.44092	2.90149	3.13548	2.6207	1.31035	2.15272	25.7998	12.2	53	2	60	42	22	20
2	soil2	Soil	Padus grayana	AM	term1	22	5	11.54	0.213	0.091	0.122	p			14.8118	5.23333	3.27588	0.388425	7.44092	2.90149	3.13548	2.6207	1.31035	2.15272	25.7998	12.2	53	2	60	42	22	20
2	soil2	Soil	Padus grayana	AM	term1	22	6	12.32	0.152	0.056	0.096	p			14.8118	5.23333	3.27588	0.388425	7.44092	2.90149	3.13548	2.6207	1.31035	2.15272	25.7998	12.2	53	2	60	42	22	20
2	soil2	Soil	Padus grayana	AM	term1	22	7	11.8	0.183	0.084	0.099	p			14.8118	5.23333	3.27588	0.388425	7.44092	2.90149	3.13548	2.6207	1.31035	2.15272	25.7998	12.2	53	2	60	42	22	20
2	soil2	Soil	Padus grayana	AM	term1	22	8	13.39	0.154	0.054	0.1	p			14.8118	5.23333	3.27588	0.388425	7.44092	2.90149	3.13548	2.6207	1.31035	2.15272	25.7998	12.2	53	2	60	42	22	20
2	soil2	Soil	Padus grayana	AM	term1	22	9	15.29	0.228	0.079	0.149	p			14.8118	5.23333	3.27588	0.388425	7.44092	2.90149	3.13548	2.6207	1.31035	2.15272	25.7998	12.2	53	2	60	42	22	20
2	soil2	Soil	Padus grayana	AM	term1	22	10	11.12	0.116	0.048	0.068	p			14.8118	5.23333	3.27588	0.388425	7.44092	2.90149	3.13548	2.6207	1.31035	2.15272	25.7998	12.2	53	2	60	42	22	20
2	soil2	Soil	Padus grayana	AM	term1	22	11	8.9	0.051	0.019	0.032	p			14.8118	5.23333	3.27588	0.388425	7.44092	2.90149	3.13548	2.6207	1.31035	2.15272	25.7998	12.2	53	2	60	42	22	20
2	soil2	Soil	Padus grayana	AM	term1	22	12	8.64	0.047	0.017	0.03	p			14.8118	5.23333	3.27588	0.388425	7.44092	2.90149	3.13548	2.6207	1.31035	2.15272	25.7998	12.2	53	2	60	42	22	20
2	soil2	Soil	Padus grayana	AM	term1	22	13	10.06	0.089	0.035	0.054	p			14.8118	5.23333	3.27588	0.388425	7.44092	2.90149	3.13548	2.6207	1.31035	2.15272	25.7998	12.2	53	2	60	42	22	20
2	soil2	Soil	Padus grayana	AM	term1	22	14	11.2	0.144	0.064	0.08	p			14.8118	5.23333	3.27588	0.388425	7.44092	2.90149	3.13548	2.6207	1.31035	2.15272	25.7998	12.2	53	2	60	42	22	20
2	soil2	Soil	Padus grayana	AM	term1	22	15	13.57	0.247	0.1	0.147	p			14.8118	5.23333	3.27588	0.388425	7.44092	2.90149	3.13548	2.6207	1.31035	2.15272	25.7998	12.2	53	2	60	42	22	20
2	soil2	Soil	Padus grayana	AM	term1	22	16	10.23	0.031	0.008	0.023	p			14.8118	5.23333	3.27588	0.388425	7.44092	2.90149	3.13548	2.6207	1.31035	2.15272	25.7998	12.2	53	2	60	42	22	20
2	soil2	Soil	Padus grayana	AM	term1	22	17	11.56	0.161	0.063	0.098	p			14.8118	5.23333	3.27588	0.388425	7.44092	2.90149	3.13548	2.6207	1.31035	2.15272	25.7998	12.2	53	2	60	42	22	20
2	soil2	Soil	Padus grayana	AM	term1	22	18	9.98	0.101	0.044	0.057	p			14.8118	5.23333	3.27588	0.388425	7.44092	2.90149	3.13548	2.6207	1.31035	2.15272	25.7998	12.2	53	2	60	42	22	20
2	soil2	Soil	Padus grayana	AM	term1	22	19	9.97	0.085	0.028	0.057	p			14.8118	5.23333	3.27588	0.388425	7.44092	2.90149	3.13548	2.6207	1.31035	2.15272	25.7998	12.2	53	2	60	42	22	20
2	soil2	Soil	Padus grayana	AM	term1	22	20	11.02	0.093	0.024	0.069	p			14.8118	5.23333	3.27588	0.388425	7.44092	2.90149	3.13548	2.6207	1.31035	2.15272	25.7998	12.2	53	2	60	42	22	20
2	soil2	Soil	Padus grayana	AM	term1	22	21	10.6	0.078	0.024	0.054	p			14.8118	5.23333	3.27588	0.388425	7.44092	2.90149	3.13548	2.6207	1.31035	2.15272	25.7998	12.2	53	2	60	42	22	20
2	soil2	Soil	Padus grayana	AM	term1	22	22	11.96	0.142	0.039	0.103	p			14.8118	5.23333	3.27588	0.388425	7.44092	2.90149	3.13548	2.6207	1.31035	2.15272	25.7998	12.2	53	2	60	42	22	20
2	D276	Brown	Padus grayana	AM	term1	21	1	10.61	0.123	0.06	0.063	p	32.5	85	38.4157	4.55556	11.2565	0.0562825	9.19281	9.75563	26.6404	29.2669	2.43891	8.81759	-4.37923	11.6	45	0	60	47	21	26	31	29	51.6667
2	D276	Brown	Padus grayana	AM	term1	21	2	8.9	0.066	0.029	0.037	p	32.5	85	38.4157	4.55556	11.2565	0.0562825	9.19281	9.75563	26.6404	29.2669	2.43891	8.81759	-4.37923	11.6	45	0	60	47	21	26
2	D276	Brown	Padus grayana	AM	term1	21	3	10.09	0.077	0.033	0.044	p	32.5	85	38.4157	4.55556	11.2565	0.0562825	9.19281	9.75563	26.6404	29.2669	2.43891	8.81759	-4.37923	11.6	45	0	60	47	21	26
2	D276	Brown	Padus grayana	AM	term1	21	4	10.02	0.133	0.055	0.078	p	32.5	85	38.4157	4.55556	11.2565	0.0562825	9.19281	9.75563	26.6404	29.2669	2.43891	8.81759	-4.37923	11.6	45	0	60	47	21	26
2	D276	Brown	Padus grayana	AM	term1	21	5	10.41	0.031	0.008	0.023	p	32.5	85	38.4157	4.55556	11.2565	0.0562825	9.19281	9.75563	26.6404	29.2669	2.43891	8.81759	-4.37923	11.6	45	0	60	47	21	26
2	D276	Brown	Padus grayana	AM	term1	21	6	10.5	0.083	0.034	0.049	p	32.5	85	38.4157	4.55556	11.2565	0.0562825	9.19281	9.75563	26.6404	29.2669	2.43891	8.81759	-4.37923	11.6	45	0	60	47	21	26
2	D276	Brown	Padus grayana	AM	term1	21	7	9.16	0.038	0.01	0.028	p	32.5	85	38.4157	4.55556	11.2565	0.0562825	9.19281	9.75563	26.6404	29.2669	2.43891	8.81759	-4.37923	11.6	45	0	60	47	21	26
2	D276	Brown	Padus grayana	AM	term1	21	8	11.56	0.11	0.039	0.071	p	32.5	85	38.4157	4.55556	11.2565	0.0562825	9.19281	9.75563	26.6404	29.2669	2.43891	8.81759	-4.37923	11.6	45	0	60	47	21	26
2	D276	Brown	Padus grayana	AM	term1	21	9	9.75	0.085	0.04	0.045	p	32.5	85	38.4157	4.55556	11.2565	0.0562825	9.19281	9.75563	26.6404	29.2669	2.43891	8.81759	-4.37923	11.6	45	0	60	47	21	26
2	D276	Brown	Padus grayana	AM	term1	21	10	11.27	0.095	0.042	0.053	p	32.5	85	38.4157	4.55556	11.2565	0.0562825	9.19281	9.75563	26.6404	29.2669	2.43891	8.81759	-4.37923	11.6	45	0	60	47	21	26
2	D276	Brown	Padus grayana	AM	term1	21	11	7.91	0.03	0.012	0.018	p	32.5	85	38.4157	4.55556	11.2565	0.0562825	9.19281	9.75563	26.6404	29.2669	2.43891	8.81759	-4.37923	11.6	45	0	60	47	21	26
2	D276	Brown	Padus grayana	AM	term1	21	12	11.33	0.163	0.083	0.08	p	32.5	85	38.4157	4.55556	11.2565	0.0562825	9.19281	9.75563	26.6404	29.2669	2.43891	8.81759	-4.37923	11.6	45	0	60	47	21	26
2	D276	Brown	Padus grayana	AM	term1	21	13	6.78	0.033	0.016	0.017	p	32.5	85	38.4157	4.55556	11.2565	0.0562825	9.19281	9.75563	26.6404	29.2669	2.43891	8.81759	-4.37923	11.6	45	0	60	47	21	26
2	D276	Brown	Padus grayana	AM	term1	21	14	10.89	0.13	0.059	0.071	p	32.5	85	38.4157	4.55556	11.2565	0.0562825	9.19281	9.75563	26.6404	29.2669	2.43891	8.81759	-4.37923	11.6	45	0	60	47	21	26
2	D276	Brown	Padus grayana	AM	term1	21	15	12.84	0.201	0.055	0.146	p	32.5	85	38.4157	4.55556	11.2565	0.0562825	9.19281	9.75563	26.6404	29.2669	2.43891	8.81759	-4.37923	11.6	45	0	60	47	21	26
2	D276	Brown	Padus grayana	AM	term1	21	16	10.71	0.047	0.013	0.034	p	32.5	85	38.4157	4.55556	11.2565	0.0562825	9.19281	9.75563	26.6404	29.2669	2.43891	8.81759	-4.37923	11.6	45	0	60	47	21	26
2	D276	Brown	Padus grayana	AM	term1	21	17	9.77	0.069	0.023	0.046	p	32.5	85	38.4157	4.55556	11.2565	0.0562825	9.19281	9.75563	26.6404	29.2669	2.43891	8.81759	-4.37923	11.6	45	0	60	47	21	26
2	D276	Brown	Padus grayana	AM	term1	21	18	10.33	0.043	0.01	0.033	p	32.5	85	38.4157	4.55556	11.2565	0.0562825	9.19281	9.75563	26.6404	29.2669	2.43891	8.81759	-4.37923	11.6	45	0	60	47	21	26
2	D276	Brown	Padus grayana	AM	term1	21	19	10.09	0.028	0.005	0.023	p	32.5	85	38.4157	4.55556	11.2565	0.0562825	9.19281	9.75563	26.6404	29.2669	2.43891	8.81759	-4.37923	11.6	45	0	60	47	21	26
2	D276	Brown	Padus grayana	AM	term1	21	20	8.34	0.064	0.024	0.04	p	32.5	85	38.4157	4.55556	11.2565	0.0562825	9.19281	9.75563	26.6404	29.2669	2.43891	8.81759	-4.37923	11.6	45	0	60	47	21	26
2	D276	Brown	Padus grayana	AM	term1	21	21	9.41	0.055	0.016	0.039	p	32.5	85	38.4157	4.55556	11.2565	0.0562825	9.19281	9.75563	26.6404	29.2669	2.43891	8.81759	-4.37923	11.6	45	0	60	47	21	26
2	J203	White	Padus grayana	AM	term1	7	1	8	0.159	0.099	0.06	p	49	189.8	15.851	4.9	12.7475	0.0509899	4.84404	8.15838	26.0048	34.6731	2.80444	11.9826	-10.1227	9.6	17	0	60	36	7	29	35	11	76.087
2	J203	White	Padus grayana	AM	term1	7	2	8.35	0.107	0.049	0.058	p	49	189.8	15.851	4.9	12.7475	0.0509899	4.84404	8.15838	26.0048	34.6731	2.80444	11.9826	-10.1227	9.6	17	0	60	36	7	29
2	J203	White	Padus grayana	AM	term1	7	3	7.84	0.075	0.037	0.038	p	49	189.8	15.851	4.9	12.7475	0.0509899	4.84404	8.15838	26.0048	34.6731	2.80444	11.9826	-10.1227	9.6	17	0	60	36	7	29
2	J203	White	Padus grayana	AM	term1	7	4	8.11	0.112	0.058	0.054	p	49	189.8	15.851	4.9	12.7475	0.0509899	4.84404	8.15838	26.0048	34.6731	2.80444	11.9826	-10.1227	9.6	17	0	60	36	7	29
2	J203	White	Padus grayana	AM	term1	7	5	7.98	0.082	0.048	0.034	p	49	189.8	15.851	4.9	12.7475	0.0509899	4.84404	8.15838	26.0048	34.6731	2.80444	11.9826	-10.1227	9.6	17	0	60	36	7	29
2	J203	White	Padus grayana	AM	term1	7	6	7.38	0.074	0.03	0.044	p	49	189.8	15.851	4.9	12.7475	0.0509899	4.84404	8.15838	26.0048	34.6731	2.80444	11.9826	-10.1227	9.6	17	0	60	36	7	29
2	J203	White	Padus grayana	AM	term1	7	7	7.88	0.078	0.034	0.044	p	49	189.8	15.851	4.9	12.7475	0.0509899	4.84404	8.15838	26.0048	34.6731	2.80444	11.9826	-10.1227	9.6	17	0	60	36	7	29
3	soil3	Soil	Padus grayana	AM	term1	8	1	9.79	0.111	0.052	0.059	p			14.398	5.38889	7.11957	0.907746	7.65354	9.01813	4.86504	6.28896	1.48324	3.9751	21.26	12.5	22	0	60	27	8	19	39	38	50.6494
3	soil3	Soil	Padus grayana	AM	term1	8	2	9.62	0.066	0.019	0.047	p			14.398	5.38889	7.11957	0.907746	7.65354	9.01813	4.86504	6.28896	1.48324	3.9751	21.26	12.5	22	0	60	27	8	19
3	soil3	Soil	Padus grayana	AM	term1	8	3	10.2	0.113	0.054	0.059	p			14.398	5.38889	7.11957	0.907746	7.65354	9.01813	4.86504	6.28896	1.48324	3.9751	21.26	12.5	22	0	60	27	8	19
3	soil3	Soil	Padus grayana	AM	term1	8	4	9.21	0.094	0.045	0.049	p			14.398	5.38889	7.11957	0.907746	7.65354	9.01813	4.86504	6.28896	1.48324	3.9751	21.26	12.5	22	0	60	27	8	19
3	soil3	Soil	Padus grayana	AM	term1	8	5	8.94	0.113	0.059	0.054	p			14.398	5.38889	7.11957	0.907746	7.65354	9.01813	4.86504	6.28896	1.48324	3.9751	21.26	12.5	22	0	60	27	8	19
3	soil3	Soil	Padus grayana	AM	term1	8	6	8.46	0.082	0.041	0.041	p			14.398	5.38889	7.11957	0.907746	7.65354	9.01813	4.86504	6.28896	1.48324	3.9751	21.26	12.5	22	0	60	27	8	19
3	soil3	Soil	Padus grayana	AM	term1	8	7	6.9	0.044	0.019	0.025	p			14.398	5.38889	7.11957	0.907746	7.65354	9.01813	4.86504	6.28896	1.48324	3.9751	21.26	12.5	22	0	60	27	8	19
3	soil3	Soil	Padus grayana	AM	term1	8	8	9.17	0.117	0.057	0.06	p			14.398	5.38889	7.11957	0.907746	7.65354	9.01813	4.86504	6.28896	1.48324	3.9751	21.26	12.5	22	0	60	27	8	19
3	D277	Brown	Padus grayana	AM	term1	1	1	6.12	0.086	0.058	0.028	p	28.5	123.5	21.902	4.41111	4.49678	0	0.674517	4.64667	4.79657	19.1863	6.22055	23.0085	6.10276	11.6	50	0	60	20	1	19	9	24	27.2727
3	J205	White	Padus grayana	AM	term1	2	1	7	0.099	0.059	0.04	p	44.3	98.5	14.102	4.75556	23.1851	0.173888	1.73888	18.5481	30.1406	113.607	4.63702	27.2425	-91.3194	12.1	21	0	60	28	2	26	1	52	1.88679
3	J205	White	Padus grayana	AM	term1	2	2	7.72	0.068	0.04	0.028	p	44.3	98.5	14.102	4.75556	23.1851	0.173888	1.73888	18.5481	30.1406	113.607	4.63702	27.2425	-91.3194	12.1	21	0	60	28	2	26
4	soil4	Soil	Padus grayana	AM	term1	25	1	13.15	0.167	0.062	0.105	p			24.6843	5.35556	2.00252	3.29081	3.27079	1.46852	3.87155	3.73804	1.26827	3.8048	24.448	11.1	52	1	60	37	25	12	41	11	78.8462
4	soil4	Soil	Padus grayana	AM	term1	25	2	12.95	0.278	0.129	0.149	p			24.6843	5.35556	2.00252	3.29081	3.27079	1.46852	3.87155	3.73804	1.26827	3.8048	24.448	11.1	52	1	60	37	25	12
4	soil4	Soil	Padus grayana	AM	term1	25	3	13.52	0.244	0.102	0.142	p			24.6843	5.35556	2.00252	3.29081	3.27079	1.46852	3.87155	3.73804	1.26827	3.8048	24.448	11.1	52	1	60	37	25	12
4	soil4	Soil	Padus grayana	AM	term1	25	4	11.9	0.187	0.071	0.116	p			24.6843	5.35556	2.00252	3.29081	3.27079	1.46852	3.87155	3.73804	1.26827	3.8048	24.448	11.1	52	1	60	37	25	12
4	soil4	Soil	Padus grayana	AM	term1	25	5	11.17	0.061	0.021	0.04	p			24.6843	5.35556	2.00252	3.29081	3.27079	1.46852	3.87155	3.73804	1.26827	3.8048	24.448	11.1	52	1	60	37	25	12
4	soil4	Soil	Padus grayana	AM	term1	25	6	8.29	0.055	0.017	0.038	p			24.6843	5.35556	2.00252	3.29081	3.27079	1.46852	3.87155	3.73804	1.26827	3.8048	24.448	11.1	52	1	60	37	25	12
4	soil4	Soil	Padus grayana	AM	term1	25	7	9.96	0.048	0.013	0.035	p			24.6843	5.35556	2.00252	3.29081	3.27079	1.46852	3.87155	3.73804	1.26827	3.8048	24.448	11.1	52	1	60	37	25	12
4	soil4	Soil	Padus grayana	AM	term1	25	8	12.7	0.148	0.061	0.087	p			24.6843	5.35556	2.00252	3.29081	3.27079	1.46852	3.87155	3.73804	1.26827	3.8048	24.448	11.1	52	1	60	37	25	12
4	soil4	Soil	Padus grayana	AM	term1	25	9	13.95	0.307	0.132	0.175	p			24.6843	5.35556	2.00252	3.29081	3.27079	1.46852	3.87155	3.73804	1.26827	3.8048	24.448	11.1	52	1	60	37	25	12
4	soil4	Soil	Padus grayana	AM	term1	25	10	12.31	0.192	0.069	0.123	p			24.6843	5.35556	2.00252	3.29081	3.27079	1.46852	3.87155	3.73804	1.26827	3.8048	24.448	11.1	52	1	60	37	25	12
4	soil4	Soil	Padus grayana	AM	term1	25	11	11.72	0.111	0.031	0.08	p			24.6843	5.35556	2.00252	3.29081	3.27079	1.46852	3.87155	3.73804	1.26827	3.8048	24.448	11.1	52	1	60	37	25	12
4	soil4	Soil	Padus grayana	AM	term1	25	12	12.52	0.142	0.053	0.089	p			24.6843	5.35556	2.00252	3.29081	3.27079	1.46852	3.87155	3.73804	1.26827	3.8048	24.448	11.1	52	1	60	37	25	12
4	soil4	Soil	Padus grayana	AM	term1	25	13	14.83	0.125	0.029	0.096	p			24.6843	5.35556	2.00252	3.29081	3.27079	1.46852	3.87155	3.73804	1.26827	3.8048	24.448	11.1	52	1	60	37	25	12
4	soil4	Soil	Padus grayana	AM	term1	25	14	11.87	0.12	0.048	0.072	p			24.6843	5.35556	2.00252	3.29081	3.27079	1.46852	3.87155	3.73804	1.26827	3.8048	24.448	11.1	52	1	60	37	25	12
4	soil4	Soil	Padus grayana	AM	term1	25	15	11.12	0.174	0.081	0.093	p			24.6843	5.35556	2.00252	3.29081	3.27079	1.46852	3.87155	3.73804	1.26827	3.8048	24.448	11.1	52	1	60	37	25	12
4	soil4	Soil	Padus grayana	AM	term1	25	16	15.68	0.182	0.055	0.127	p			24.6843	5.35556	2.00252	3.29081	3.27079	1.46852	3.87155	3.73804	1.26827	3.8048	24.448	11.1	52	1	60	37	25	12
4	soil4	Soil	Padus grayana	AM	term1	25	17	12.23	0.141	0.051	0.09	p			24.6843	5.35556	2.00252	3.29081	3.27079	1.46852	3.87155	3.73804	1.26827	3.8048	24.448	11.1	52	1	60	37	25	12
4	soil4	Soil	Padus grayana	AM	term1	25	18	11.3	0.114	0.043	0.071	p			24.6843	5.35556	2.00252	3.29081	3.27079	1.46852	3.87155	3.73804	1.26827	3.8048	24.448	11.1	52	1	60	37	25	12
4	soil4	Soil	Padus grayana	AM	term1	25	19	12.17	0.087	0.026	0.061	p			24.6843	5.35556	2.00252	3.29081	3.27079	1.46852	3.87155	3.73804	1.26827	3.8048	24.448	11.1	52	1	60	37	25	12
4	soil4	Soil	Padus grayana	AM	term1	25	20	11.75	0.069	0.021	0.048	p			24.6843	5.35556	2.00252	3.29081	3.27079	1.46852	3.87155	3.73804	1.26827	3.8048	24.448	11.1	52	1	60	37	25	12
4	soil4	Soil	Padus grayana	AM	term1	25	21	10.18	0.068	0.021	0.047	p			24.6843	5.35556	2.00252	3.29081	3.27079	1.46852	3.87155	3.73804	1.26827	3.8048	24.448	11.1	52	1	60	37	25	12
4	soil4	Soil	Padus grayana	AM	term1	25	22	10.32	0.043	0.013	0.03	p			24.6843	5.35556	2.00252	3.29081	3.27079	1.46852	3.87155	3.73804	1.26827	3.8048	24.448	11.1	52	1	60	37	25	12
4	soil4	Soil	Padus grayana	AM	term1	25	23	11.2	0.105	0.041	0.064	p			24.6843	5.35556	2.00252	3.29081	3.27079	1.46852	3.87155	3.73804	1.26827	3.8048	24.448	11.1	52	1	60	37	25	12
4	soil4	Soil	Padus grayana	AM	term1	25	24	11.71	0.089	0.029	0.06	p			24.6843	5.35556	2.00252	3.29081	3.27079	1.46852	3.87155	3.73804	1.26827	3.8048	24.448	11.1	52	1	60	37	25	12
4	soil4	Soil	Padus grayana	AM	term1	25	25	11.59	0.141	0.047	0.094	p			24.6843	5.35556	2.00252	3.29081	3.27079	1.46852	3.87155	3.73804	1.26827	3.8048	24.448	11.1	52	1	60	37	25	12
4	D273	Brown	Padus grayana	AM	term1	9	1	6.7	0.098	0.049	0.049	p	29.5	89.4	17.2725	4.6	3.48858	0.924473	3.31415	3.83744	8.54702	3.66301	0.348858	0.697716	24.3304	11.4	50	0	60	35	9	26	18	14	56.25
4	D273	Brown	Padus grayana	AM	term1	9	2	7.75	0.095	0.047	0.048	p	29.5	89.4	17.2725	4.6	3.48858	0.924473	3.31415	3.83744	8.54702	3.66301	0.348858	0.697716	24.3304	11.4	50	0	60	35	9	26
4	D273	Brown	Padus grayana	AM	term1	9	3	8.2	0.086	0.031	0.055	p	29.5	89.4	17.2725	4.6	3.48858	0.924473	3.31415	3.83744	8.54702	3.66301	0.348858	0.697716	24.3304	11.4	50	0	60	35	9	26
4	D273	Brown	Padus grayana	AM	term1	9	4	7.01	0.124	0.073	0.051	p	29.5	89.4	17.2725	4.6	3.48858	0.924473	3.31415	3.83744	8.54702	3.66301	0.348858	0.697716	24.3304	11.4	50	0	60	35	9	26
4	D273	Brown	Padus grayana	AM	term1	9	5	9.64	0.078	0.032	0.046	p	29.5	89.4	17.2725	4.6	3.48858	0.924473	3.31415	3.83744	8.54702	3.66301	0.348858	0.697716	24.3304	11.4	50	0	60	35	9	26
4	D273	Brown	Padus grayana	AM	term1	9	6	7.19	0.039	0.013	0.026	p	29.5	89.4	17.2725	4.6	3.48858	0.924473	3.31415	3.83744	8.54702	3.66301	0.348858	0.697716	24.3304	11.4	50	0	60	35	9	26
4	D273	Brown	Padus grayana	AM	term1	9	7	8.72	0.091	0.041	0.05	p	29.5	89.4	17.2725	4.6	3.48858	0.924473	3.31415	3.83744	8.54702	3.66301	0.348858	0.697716	24.3304	11.4	50	0	60	35	9	26
4	D273	Brown	Padus grayana	AM	term1	9	8	7.73	0.105	0.05	0.055	p	29.5	89.4	17.2725	4.6	3.48858	0.924473	3.31415	3.83744	8.54702	3.66301	0.348858	0.697716	24.3304	11.4	50	0	60	35	9	26
4	D273	Brown	Padus grayana	AM	term1	9	9	8.06	0.095	0.049	0.046	p	29.5	89.4	17.2725	4.6	3.48858	0.924473	3.31415	3.83744	8.54702	3.66301	0.348858	0.697716	24.3304	11.4	50	0	60	35	9	26
4	J200	White	Padus grayana	AM	term1	12	1	7.23	0.081	0.036	0.045	p	43.4	91	19.4843	4.38889	4.90212	0.0163404	3.10468	6.86297	11.6017	43.4655	7.35318	53.4331	-22.9174	11.6			60	28	12	16	16	16	50
4	J200	White	Padus grayana	AM	term1	12	2	8.4	0.111	0.053	0.058	p	43.4	91	19.4843	4.38889	4.90212	0.0163404	3.10468	6.86297	11.6017	43.4655	7.35318	53.4331	-22.9174	11.6			60	28	12	16
4	J200	White	Padus grayana	AM	term1	12	3	5.55	0.051	0.02	0.031	p	43.4	91	19.4843	4.38889	4.90212	0.0163404	3.10468	6.86297	11.6017	43.4655	7.35318	53.4331	-22.9174	11.6			60	28	12	16
4	J200	White	Padus grayana	AM	term1	12	4	5.7	0.05	0.019	0.031	p	43.4	91	19.4843	4.38889	4.90212	0.0163404	3.10468	6.86297	11.6017	43.4655	7.35318	53.4331	-22.9174	11.6			60	28	12	16
4	J200	White	Padus grayana	AM	term1	12	5	6.57	0.043	0.015	0.028	p	43.4	91	19.4843	4.38889	4.90212	0.0163404	3.10468	6.86297	11.6017	43.4655	7.35318	53.4331	-22.9174	11.6			60	28	12	16
4	J200	White	Padus grayana	AM	term1	12	6	8.7	0.094	0.042	0.052	p	43.4	91	19.4843	4.38889	4.90212	0.0163404	3.10468	6.86297	11.6017	43.4655	7.35318	53.4331	-22.9174	11.6			60	28	12	16
4	J200	White	Padus grayana	AM	term1	12	7	7.89	0.039	0.013	0.026	p	43.4	91	19.4843	4.38889	4.90212	0.0163404	3.10468	6.86297	11.6017	43.4655	7.35318	53.4331	-22.9174	11.6			60	28	12	16
4	J200	White	Padus grayana	AM	term1	12	8	8.4	0.114	0.051	0.063	p	43.4	91	19.4843	4.38889	4.90212	0.0163404	3.10468	6.86297	11.6017	43.4655	7.35318	53.4331	-22.9174	11.6			60	28	12	16
4	J200	White	Padus grayana	AM	term1	12	9	6.89	0.048	0.022	0.026	p	43.4	91	19.4843	4.38889	4.90212	0.0163404	3.10468	6.86297	11.6017	43.4655	7.35318	53.4331	-22.9174	11.6			60	28	12	16
4	J200	White	Padus grayana	AM	term1	12	10	7.95	0.061	0.015	0.046	p	43.4	91	19.4843	4.38889	4.90212	0.0163404	3.10468	6.86297	11.6017	43.4655	7.35318	53.4331	-22.9174	11.6			60	28	12	16
4	J200	White	Padus grayana	AM	term1	12	11	6.52	0.086	0.045	0.041	p	43.4	91	19.4843	4.38889	4.90212	0.0163404	3.10468	6.86297	11.6017	43.4655	7.35318	53.4331	-22.9174	11.6			60	28	12	16
4	J200	White	Padus grayana	AM	term1	12	12	7.78	0.061	0.02	0.041	p	43.4	91	19.4843	4.38889	4.90212	0.0163404	3.10468	6.86297	11.6017	43.4655	7.35318	53.4331	-22.9174	11.6			60	28	12	16
5	soil5	Soil	Padus grayana	AM	term1	9	1	10.04	0.1	0.041	0.059	p			14.9706	5	1.56019	0.050706	5.81169	1.24815	1.40417	4.13449	0.429051	1.05313	24.7872	18.8	67	1	60	23	9	14	57	1	98.2759
5	soil5	Soil	Padus grayana	AM	term1	9	2	9.26	0.144	0.076	0.068	p			14.9706	5	1.56019	0.050706	5.81169	1.24815	1.40417	4.13449	0.429051	1.05313	24.7872	18.8	67	1	60	23	9	14
5	soil5	Soil	Padus grayana	AM	term1	9	3	9.19	0.122	0.067	0.055	p			14.9706	5	1.56019	0.050706	5.81169	1.24815	1.40417	4.13449	0.429051	1.05313	24.7872	18.8	67	1	60	23	9	14
5	soil5	Soil	Padus grayana	AM	term1	9	4	9.88	0.101	0.052	0.049	p			14.9706	5	1.56019	0.050706	5.81169	1.24815	1.40417	4.13449	0.429051	1.05313	24.7872	18.8	67	1	60	23	9	14
5	soil5	Soil	Padus grayana	AM	term1	9	5	8.3	0.104	0.057	0.047	p			14.9706	5	1.56019	0.050706	5.81169	1.24815	1.40417	4.13449	0.429051	1.05313	24.7872	18.8	67	1	60	23	9	14
5	soil5	Soil	Padus grayana	AM	term1	9	6	8.35	0.097	0.055	0.042	p			14.9706	5	1.56019	0.050706	5.81169	1.24815	1.40417	4.13449	0.429051	1.05313	24.7872	18.8	67	1	60	23	9	14
5	soil5	Soil	Padus grayana	AM	term1	9	7	9.22	0.134	0.067	0.067	p			14.9706	5	1.56019	0.050706	5.81169	1.24815	1.40417	4.13449	0.429051	1.05313	24.7872	18.8	67	1	60	23	9	14
5	soil5	Soil	Padus grayana	AM	term1	9	8	9.06	0.097	0.048	0.049	p			14.9706	5	1.56019	0.050706	5.81169	1.24815	1.40417	4.13449	0.429051	1.05313	24.7872	18.8	67	1	60	23	9	14
5	soil5	Soil	Padus grayana	AM	term1	9	9	9.3	0.138	0.08	0.058	p			14.9706	5	1.56019	0.050706	5.81169	1.24815	1.40417	4.13449	0.429051	1.05313	24.7872	18.8	67	1	60	23	9	14
5	D269	Brown	Padus grayana	AM	term1	25	1	10.33	0.081	0.028	0.053	p	28.5	84.5	40.5245	4.2	2.79913	0.0279913	2.65918	5.87818	3.35896	13.4358	2.09935	6.57796	14.3049	19.3	50	0	60	47	25	22	24	8	75
5	D269	Brown	Padus grayana	AM	term1	25	2	10.34	0.077	0.021	0.056	p	28.5	84.5	40.5245	4.2	2.79913	0.0279913	2.65918	5.87818	3.35896	13.4358	2.09935	6.57796	14.3049	19.3	50	0	60	47	25	22
5	D269	Brown	Padus grayana	AM	term1	25	3	11.65	0.132	0.052	0.08	p	28.5	84.5	40.5245	4.2	2.79913	0.0279913	2.65918	5.87818	3.35896	13.4358	2.09935	6.57796	14.3049	19.3	50	0	60	47	25	22
5	D269	Brown	Padus grayana	AM	term1	25	4	9.58	0.066	0.021	0.045	p	28.5	84.5	40.5245	4.2	2.79913	0.0279913	2.65918	5.87818	3.35896	13.4358	2.09935	6.57796	14.3049	19.3	50	0	60	47	25	22
5	D269	Brown	Padus grayana	AM	term1	25	5	10.12	0.104	0.042	0.062	p	28.5	84.5	40.5245	4.2	2.79913	0.0279913	2.65918	5.87818	3.35896	13.4358	2.09935	6.57796	14.3049	19.3	50	0	60	47	25	22
5	D269	Brown	Padus grayana	AM	term1	25	6	8.37	0.078	0.034	0.044	p	28.5	84.5	40.5245	4.2	2.79913	0.0279913	2.65918	5.87818	3.35896	13.4358	2.09935	6.57796	14.3049	19.3	50	0	60	47	25	22
5	D269	Brown	Padus grayana	AM	term1	25	7	10.18	0.128	0.049	0.079	p	28.5	84.5	40.5245	4.2	2.79913	0.0279913	2.65918	5.87818	3.35896	13.4358	2.09935	6.57796	14.3049	19.3	50	0	60	47	25	22
5	D269	Brown	Padus grayana	AM	term1	25	8	9.78	0.088	0.039	0.049	p	28.5	84.5	40.5245	4.2	2.79913	0.0279913	2.65918	5.87818	3.35896	13.4358	2.09935	6.57796	14.3049	19.3	50	0	60	47	25	22
5	D269	Brown	Padus grayana	AM	term1	25	9	9.2	0.085	0.031	0.054	p	28.5	84.5	40.5245	4.2	2.79913	0.0279913	2.65918	5.87818	3.35896	13.4358	2.09935	6.57796	14.3049	19.3	50	0	60	47	25	22
5	D269	Brown	Padus grayana	AM	term1	25	10	10.08	0.122	0.056	0.066	p	28.5	84.5	40.5245	4.2	2.79913	0.0279913	2.65918	5.87818	3.35896	13.4358	2.09935	6.57796	14.3049	19.3	50	0	60	47	25	22
5	D269	Brown	Padus grayana	AM	term1	25	11	9.7	0.049	0.012	0.037	p	28.5	84.5	40.5245	4.2	2.79913	0.0279913	2.65918	5.87818	3.35896	13.4358	2.09935	6.57796	14.3049	19.3	50	0	60	47	25	22
5	D269	Brown	Padus grayana	AM	term1	25	12	10.55	0.067	0.021	0.046	p	28.5	84.5	40.5245	4.2	2.79913	0.0279913	2.65918	5.87818	3.35896	13.4358	2.09935	6.57796	14.3049	19.3	50	0	60	47	25	22
5	D269	Brown	Padus grayana	AM	term1	25	13	9.67	0.071	0.028	0.043	p	28.5	84.5	40.5245	4.2	2.79913	0.0279913	2.65918	5.87818	3.35896	13.4358	2.09935	6.57796	14.3049	19.3	50	0	60	47	25	22
5	D269	Brown	Padus grayana	AM	term1	25	14	9.31	0.055	0.015	0.04	p	28.5	84.5	40.5245	4.2	2.79913	0.0279913	2.65918	5.87818	3.35896	13.4358	2.09935	6.57796	14.3049	19.3	50	0	60	47	25	22
5	D269	Brown	Padus grayana	AM	term1	25	15	10.06	0.117	0.05	0.067	p	28.5	84.5	40.5245	4.2	2.79913	0.0279913	2.65918	5.87818	3.35896	13.4358	2.09935	6.57796	14.3049	19.3	50	0	60	47	25	22
5	D269	Brown	Padus grayana	AM	term1	25	16	8.32	0.032	0.009	0.023	p	28.5	84.5	40.5245	4.2	2.79913	0.0279913	2.65918	5.87818	3.35896	13.4358	2.09935	6.57796	14.3049	19.3	50	0	60	47	25	22
5	D269	Brown	Padus grayana	AM	term1	25	17	12.17	0.119	0.039	0.08	p	28.5	84.5	40.5245	4.2	2.79913	0.0279913	2.65918	5.87818	3.35896	13.4358	2.09935	6.57796	14.3049	19.3	50	0	60	47	25	22
5	D269	Brown	Padus grayana	AM	term1	25	18	8.76	0.083	0.029	0.054	p	28.5	84.5	40.5245	4.2	2.79913	0.0279913	2.65918	5.87818	3.35896	13.4358	2.09935	6.57796	14.3049	19.3	50	0	60	47	25	22
5	D269	Brown	Padus grayana	AM	term1	25	19	9.88	0.038	0.006	0.032	p	28.5	84.5	40.5245	4.2	2.79913	0.0279913	2.65918	5.87818	3.35896	13.4358	2.09935	6.57796	14.3049	19.3	50	0	60	47	25	22
5	D269	Brown	Padus grayana	AM	term1	25	20	11.4	0.085	0.033	0.052	p	28.5	84.5	40.5245	4.2	2.79913	0.0279913	2.65918	5.87818	3.35896	13.4358	2.09935	6.57796	14.3049	19.3	50	0	60	47	25	22
5	D269	Brown	Padus grayana	AM	term1	25	21	9.77	0.123	0.062	0.061	p	28.5	84.5	40.5245	4.2	2.79913	0.0279913	2.65918	5.87818	3.35896	13.4358	2.09935	6.57796	14.3049	19.3	50	0	60	47	25	22
5	D269	Brown	Padus grayana	AM	term1	25	22	9.32	0.043	0.009	0.034	p	28.5	84.5	40.5245	4.2	2.79913	0.0279913	2.65918	5.87818	3.35896	13.4358	2.09935	6.57796	14.3049	19.3	50	0	60	47	25	22
5	D269	Brown	Padus grayana	AM	term1	25	23	8.29	0.031	0.009	0.022	p	28.5	84.5	40.5245	4.2	2.79913	0.0279913	2.65918	5.87818	3.35896	13.4358	2.09935	6.57796	14.3049	19.3	50	0	60	47	25	22
5	D269	Brown	Padus grayana	AM	term1	25	24	8.95	0.055	0.015	0.04	p	28.5	84.5	40.5245	4.2	2.79913	0.0279913	2.65918	5.87818	3.35896	13.4358	2.09935	6.57796	14.3049	19.3	50	0	60	47	25	22
5	D269	Brown	Padus grayana	AM	term1	25	25	11.81	0.163	0.081	0.082	p	28.5	84.5	40.5245	4.2	2.79913	0.0279913	2.65918	5.87818	3.35896	13.4358	2.09935	6.57796	14.3049	19.3	50	0	60	47	25	22
5	J197	White	Padus grayana	AM	term1	9	1	10.93	0.173	0.096	0.077	p	51	67.3	20.1596	4.45556	10.7988	0.043195	10.5828	6.9112	19.8697	46.6506	1.7278	5.83133	-20.1414	19	39	0	60	34	9	25	11	41	21.1538
5	J197	White	Padus grayana	AM	term1	9	2	6.72	0.062	0.032	0.03	p	51	67.3	20.1596	4.45556	10.7988	0.043195	10.5828	6.9112	19.8697	46.6506	1.7278	5.83133	-20.1414	19	39	0	60	34	9	25
5	J197	White	Padus grayana	AM	term1	9	3	9.15	0.07	0.027	0.043	p	51	67.3	20.1596	4.45556	10.7988	0.043195	10.5828	6.9112	19.8697	46.6506	1.7278	5.83133	-20.1414	19	39	0	60	34	9	25
5	J197	White	Padus grayana	AM	term1	9	4	8.02	0.064	0.028	0.036	p	51	67.3	20.1596	4.45556	10.7988	0.043195	10.5828	6.9112	19.8697	46.6506	1.7278	5.83133	-20.1414	19	39	0	60	34	9	25
5	J197	White	Padus grayana	AM	term1	9	5	8.3	0.094	0.042	0.052	p	51	67.3	20.1596	4.45556	10.7988	0.043195	10.5828	6.9112	19.8697	46.6506	1.7278	5.83133	-20.1414	19	39	0	60	34	9	25
5	J197	White	Padus grayana	AM	term1	9	6	8.4	0.143	0.088	0.055	p	51	67.3	20.1596	4.45556	10.7988	0.043195	10.5828	6.9112	19.8697	46.6506	1.7278	5.83133	-20.1414	19	39	0	60	34	9	25
5	J197	White	Padus grayana	AM	term1	9	7	7.98	0.077	0.036	0.041	p	51	67.3	20.1596	4.45556	10.7988	0.043195	10.5828	6.9112	19.8697	46.6506	1.7278	5.83133	-20.1414	19	39	0	60	34	9	25
5	J197	White	Padus grayana	AM	term1	9	8	7.98	0.062	0.025	0.037	p	51	67.3	20.1596	4.45556	10.7988	0.043195	10.5828	6.9112	19.8697	46.6506	1.7278	5.83133	-20.1414	19	39	0	60	34	9	25
5	J197	White	Padus grayana	AM	term1	9	9	9.31	0.138	0.078	0.06	p	51	67.3	20.1596	4.45556	10.7988	0.043195	10.5828	6.9112	19.8697	46.6506	1.7278	5.83133	-20.1414	19	39	0	60	34	9	25
6	soil6	Soil	Padus grayana	AM	term1	20	1	13.49	0.178	0.066	0.112	p			14.1475	5	10.3579	4.23733	14.1244	4.02332	7.27622	18.6614	1.02723	2.35407	9.35607	16.5	45	0	60	33	20	13	43	12	78.1818
6	soil6	Soil	Padus grayana	AM	term1	20	2	12.1	0.139	0.063	0.076	p			14.1475	5	10.3579	4.23733	14.1244	4.02332	7.27622	18.6614	1.02723	2.35407	9.35607	16.5	45	0	60	33	20	13
6	soil6	Soil	Padus grayana	AM	term1	20	3	9.62	0.134	0.068	0.066	p			14.1475	5	10.3579	4.23733	14.1244	4.02332	7.27622	18.6614	1.02723	2.35407	9.35607	16.5	45	0	60	33	20	13
6	soil6	Soil	Padus grayana	AM	term1	20	4	9.4	0.088	0.043	0.045	p			14.1475	5	10.3579	4.23733	14.1244	4.02332	7.27622	18.6614	1.02723	2.35407	9.35607	16.5	45	0	60	33	20	13
6	soil6	Soil	Padus grayana	AM	term1	20	5	10.11	0.113	0.056	0.057	p			14.1475	5	10.3579	4.23733	14.1244	4.02332	7.27622	18.6614	1.02723	2.35407	9.35607	16.5	45	0	60	33	20	13
6	soil6	Soil	Padus grayana	AM	term1	20	6	11.48	0.171	0.053	0.118	p			14.1475	5	10.3579	4.23733	14.1244	4.02332	7.27622	18.6614	1.02723	2.35407	9.35607	16.5	45	0	60	33	20	13
6	soil6	Soil	Padus grayana	AM	term1	20	7	12.17	0.243	0.096	0.147	p			14.1475	5	10.3579	4.23733	14.1244	4.02332	7.27622	18.6614	1.02723	2.35407	9.35607	16.5	45	0	60	33	20	13
6	soil6	Soil	Padus grayana	AM	term1	20	8	9.36	0.054	0.02	0.034	p			14.1475	5	10.3579	4.23733	14.1244	4.02332	7.27622	18.6614	1.02723	2.35407	9.35607	16.5	45	0	60	33	20	13
6	soil6	Soil	Padus grayana	AM	term1	20	9	10.33	0.134	0.066	0.068	p			14.1475	5	10.3579	4.23733	14.1244	4.02332	7.27622	18.6614	1.02723	2.35407	9.35607	16.5	45	0	60	33	20	13
6	soil6	Soil	Padus grayana	AM	term1	20	10	8.85	0.049	0.02	0.029	p			14.1475	5	10.3579	4.23733	14.1244	4.02332	7.27622	18.6614	1.02723	2.35407	9.35607	16.5	45	0	60	33	20	13
6	soil6	Soil	Padus grayana	AM	term1	20	11	11.69	0.118	0.063	0.055	p			14.1475	5	10.3579	4.23733	14.1244	4.02332	7.27622	18.6614	1.02723	2.35407	9.35607	16.5	45	0	60	33	20	13
6	soil6	Soil	Padus grayana	AM	term1	20	12	11.38	0.132	0.064	0.068	p			14.1475	5	10.3579	4.23733	14.1244	4.02332	7.27622	18.6614	1.02723	2.35407	9.35607	16.5	45	0	60	33	20	13
6	soil6	Soil	Padus grayana	AM	term1	20	13	12.15	0.122	0.054	0.068	p			14.1475	5	10.3579	4.23733	14.1244	4.02332	7.27622	18.6614	1.02723	2.35407	9.35607	16.5	45	0	60	33	20	13
6	soil6	Soil	Padus grayana	AM	term1	20	14	13.38	0.14	0.058	0.082	p			14.1475	5	10.3579	4.23733	14.1244	4.02332	7.27622	18.6614	1.02723	2.35407	9.35607	16.5	45	0	60	33	20	13
6	soil6	Soil	Padus grayana	AM	term1	20	15	13.7	0.147	0.059	0.088	p			14.1475	5	10.3579	4.23733	14.1244	4.02332	7.27622	18.6614	1.02723	2.35407	9.35607	16.5	45	0	60	33	20	13
6	soil6	Soil	Padus grayana	AM	term1	20	16	10.11	0.181	0.085	0.096	p			14.1475	5	10.3579	4.23733	14.1244	4.02332	7.27622	18.6614	1.02723	2.35407	9.35607	16.5	45	0	60	33	20	13
6	soil6	Soil	Padus grayana	AM	term1	20	17	9.32	0.087	0.046	0.041	p			14.1475	5	10.3579	4.23733	14.1244	4.02332	7.27622	18.6614	1.02723	2.35407	9.35607	16.5	45	0	60	33	20	13
6	soil6	Soil	Padus grayana	AM	term1	20	18	12.68	0.121	0.049	0.072	p			14.1475	5	10.3579	4.23733	14.1244	4.02332	7.27622	18.6614	1.02723	2.35407	9.35607	16.5	45	0	60	33	20	13
6	soil6	Soil	Padus grayana	AM	term1	20	19	9.89	0.074	0.031	0.043	p			14.1475	5	10.3579	4.23733	14.1244	4.02332	7.27622	18.6614	1.02723	2.35407	9.35607	16.5	45	0	60	33	20	13
6	soil6	Soil	Padus grayana	AM	term1	20	20	9.73	0.103	0.046	0.057	p			14.1475	5	10.3579	4.23733	14.1244	4.02332	7.27622	18.6614	1.02723	2.35407	9.35607	16.5	45	0	60	33	20	13
6	J195	White	Padus grayana	AM	term1	1	1	8.21	0.128	0.075	0.053	p	22	75.5	14.3294	4.26667	12.9708	0.123532	0.30883	16.6768	10.1914	57.4423	2.16181	7.72074	-30.8288	29.6	23	0	60	27	1	26	18	43	29.5082
7	soil7	Soil	Padus grayana	AM	term1	20	1	11.75	0.136	0.057	0.079	p			15.751	4.66667	16.3621	0.0730452	37.9835	9.34979	6.28189	31.5555	5.55144	12.4177	-4.90577	12.8	45	1	60	33	20	13	48	22	68.5714
7	soil7	Soil	Padus grayana	AM	term1	20	2	9.41	0.052	0.02	0.032	p			15.751	4.66667	16.3621	0.0730452	37.9835	9.34979	6.28189	31.5555	5.55144	12.4177	-4.90577	12.8	45	1	60	33	20	13
7	soil7	Soil	Padus grayana	AM	term1	20	3	11.24	0.16	0.08	0.08	p			15.751	4.66667	16.3621	0.0730452	37.9835	9.34979	6.28189	31.5555	5.55144	12.4177	-4.90577	12.8	45	1	60	33	20	13
7	soil7	Soil	Padus grayana	AM	term1	20	4	11.52	0.15	0.065	0.085	p			15.751	4.66667	16.3621	0.0730452	37.9835	9.34979	6.28189	31.5555	5.55144	12.4177	-4.90577	12.8	45	1	60	33	20	13
7	soil7	Soil	Padus grayana	AM	term1	20	5	9.17	0.034	0.007	0.027	p			15.751	4.66667	16.3621	0.0730452	37.9835	9.34979	6.28189	31.5555	5.55144	12.4177	-4.90577	12.8	45	1	60	33	20	13
7	soil7	Soil	Padus grayana	AM	term1	20	6	11.85	0.267	0.151	0.116	p			15.751	4.66667	16.3621	0.0730452	37.9835	9.34979	6.28189	31.5555	5.55144	12.4177	-4.90577	12.8	45	1	60	33	20	13
7	soil7	Soil	Padus grayana	AM	term1	20	7	10.9	0.157	0.058	0.099	p			15.751	4.66667	16.3621	0.0730452	37.9835	9.34979	6.28189	31.5555	5.55144	12.4177	-4.90577	12.8	45	1	60	33	20	13
7	soil7	Soil	Padus grayana	AM	term1	20	8	11.53	0.154	0.07	0.084	p			15.751	4.66667	16.3621	0.0730452	37.9835	9.34979	6.28189	31.5555	5.55144	12.4177	-4.90577	12.8	45	1	60	33	20	13
7	soil7	Soil	Padus grayana	AM	term1	20	9	11.67	0.212	0.083	0.129	p			15.751	4.66667	16.3621	0.0730452	37.9835	9.34979	6.28189	31.5555	5.55144	12.4177	-4.90577	12.8	45	1	60	33	20	13
7	soil7	Soil	Padus grayana	AM	term1	20	10	8.78	0.062	0.026	0.036	p			15.751	4.66667	16.3621	0.0730452	37.9835	9.34979	6.28189	31.5555	5.55144	12.4177	-4.90577	12.8	45	1	60	33	20	13
7	soil7	Soil	Padus grayana	AM	term1	20	11	10	0.095	0.038	0.057	p			15.751	4.66667	16.3621	0.0730452	37.9835	9.34979	6.28189	31.5555	5.55144	12.4177	-4.90577	12.8	45	1	60	33	20	13
7	soil7	Soil	Padus grayana	AM	term1	20	12	9.63	0.062	0.021	0.041	p			15.751	4.66667	16.3621	0.0730452	37.9835	9.34979	6.28189	31.5555	5.55144	12.4177	-4.90577	12.8	45	1	60	33	20	13
7	soil7	Soil	Padus grayana	AM	term1	20	13	12.38	0.177	0.08	0.097	p			15.751	4.66667	16.3621	0.0730452	37.9835	9.34979	6.28189	31.5555	5.55144	12.4177	-4.90577	12.8	45	1	60	33	20	13
7	soil7	Soil	Padus grayana	AM	term1	20	14	9.44	0.068	0.029	0.039	p			15.751	4.66667	16.3621	0.0730452	37.9835	9.34979	6.28189	31.5555	5.55144	12.4177	-4.90577	12.8	45	1	60	33	20	13
7	soil7	Soil	Padus grayana	AM	term1	20	15	9.98	0.071	0.029	0.042	p			15.751	4.66667	16.3621	0.0730452	37.9835	9.34979	6.28189	31.5555	5.55144	12.4177	-4.90577	12.8	45	1	60	33	20	13
7	soil7	Soil	Padus grayana	AM	term1	20	16	11.11	0.217	0.096	0.121	p			15.751	4.66667	16.3621	0.0730452	37.9835	9.34979	6.28189	31.5555	5.55144	12.4177	-4.90577	12.8	45	1	60	33	20	13
7	soil7	Soil	Padus grayana	AM	term1	20	17	9.95	0.092	0.038	0.054	p			15.751	4.66667	16.3621	0.0730452	37.9835	9.34979	6.28189	31.5555	5.55144	12.4177	-4.90577	12.8	45	1	60	33	20	13
7	soil7	Soil	Padus grayana	AM	term1	20	18	11.47	0.203	0.088	0.115	p			15.751	4.66667	16.3621	0.0730452	37.9835	9.34979	6.28189	31.5555	5.55144	12.4177	-4.90577	12.8	45	1	60	33	20	13
7	soil7	Soil	Padus grayana	AM	term1	20	19	11.5	0.227	0.081	0.146	p			15.751	4.66667	16.3621	0.0730452	37.9835	9.34979	6.28189	31.5555	5.55144	12.4177	-4.90577	12.8	45	1	60	33	20	13
7	soil7	Soil	Padus grayana	AM	term1	20	20	10.5	0.116	0.049	0.067	p			15.751	4.66667	16.3621	0.0730452	37.9835	9.34979	6.28189	31.5555	5.55144	12.4177	-4.90577	12.8	45	1	60	33	20	13
7	D263	Brown	Padus grayana	AM	term1	22	1	11.27	0.174	0.081	0.093	p	28.5	91	34.0118	4.33333	5.03038	0.114327	2.28654	7.77422	6.4023	4.80172	0.228654	0.228654	23.1873	20.1	27	0	60	40	22	18	35	18	66.0377
7	D263	Brown	Padus grayana	AM	term1	22	2	8.08	0.08	0.036	0.044	p	28.5	91	34.0118	4.33333	5.03038	0.114327	2.28654	7.77422	6.4023	4.80172	0.228654	0.228654	23.1873	20.1	27	0	60	40	22	18
7	D263	Brown	Padus grayana	AM	term1	22	3	7.71	0.027	0.005	0.022	p	28.5	91	34.0118	4.33333	5.03038	0.114327	2.28654	7.77422	6.4023	4.80172	0.228654	0.228654	23.1873	20.1	27	0	60	40	22	18
7	D263	Brown	Padus grayana	AM	term1	22	4	11.01	0.187	0.074	0.113	p	28.5	91	34.0118	4.33333	5.03038	0.114327	2.28654	7.77422	6.4023	4.80172	0.228654	0.228654	23.1873	20.1	27	0	60	40	22	18
7	D263	Brown	Padus grayana	AM	term1	22	5	8.89	0.144	0.061	0.083	p	28.5	91	34.0118	4.33333	5.03038	0.114327	2.28654	7.77422	6.4023	4.80172	0.228654	0.228654	23.1873	20.1	27	0	60	40	22	18
7	D263	Brown	Padus grayana	AM	term1	22	6	7.65	0.038	0.01	0.028	p	28.5	91	34.0118	4.33333	5.03038	0.114327	2.28654	7.77422	6.4023	4.80172	0.228654	0.228654	23.1873	20.1	27	0	60	40	22	18
7	D263	Brown	Padus grayana	AM	term1	22	7	9.86	0.191	0.097	0.094	p	28.5	91	34.0118	4.33333	5.03038	0.114327	2.28654	7.77422	6.4023	4.80172	0.228654	0.228654	23.1873	20.1	27	0	60	40	22	18
7	D263	Brown	Padus grayana	AM	term1	22	8	10.92	0.118	0.046	0.072	p	28.5	91	34.0118	4.33333	5.03038	0.114327	2.28654	7.77422	6.4023	4.80172	0.228654	0.228654	23.1873	20.1	27	0	60	40	22	18
7	D263	Brown	Padus grayana	AM	term1	22	9	7.81	0.119	0.047	0.072	p	28.5	91	34.0118	4.33333	5.03038	0.114327	2.28654	7.77422	6.4023	4.80172	0.228654	0.228654	23.1873	20.1	27	0	60	40	22	18
7	D263	Brown	Padus grayana	AM	term1	22	10	9	0.058	0.022	0.036	p	28.5	91	34.0118	4.33333	5.03038	0.114327	2.28654	7.77422	6.4023	4.80172	0.228654	0.228654	23.1873	20.1	27	0	60	40	22	18
7	D263	Brown	Padus grayana	AM	term1	22	11	9.4	0.077	0.027	0.05	p	28.5	91	34.0118	4.33333	5.03038	0.114327	2.28654	7.77422	6.4023	4.80172	0.228654	0.228654	23.1873	20.1	27	0	60	40	22	18
7	D263	Brown	Padus grayana	AM	term1	22	12	8.26	0.054	0.018	0.036	p	28.5	91	34.0118	4.33333	5.03038	0.114327	2.28654	7.77422	6.4023	4.80172	0.228654	0.228654	23.1873	20.1	27	0	60	40	22	18
7	D263	Brown	Padus grayana	AM	term1	22	13	11.68	0.199	0.098	0.101	p	28.5	91	34.0118	4.33333	5.03038	0.114327	2.28654	7.77422	6.4023	4.80172	0.228654	0.228654	23.1873	20.1	27	0	60	40	22	18
7	D263	Brown	Padus grayana	AM	term1	22	14	10.89	0.154	0.06	0.094	p	28.5	91	34.0118	4.33333	5.03038	0.114327	2.28654	7.77422	6.4023	4.80172	0.228654	0.228654	23.1873	20.1	27	0	60	40	22	18
7	D263	Brown	Padus grayana	AM	term1	22	15	8.64	0.04	0.013	0.027	p	28.5	91	34.0118	4.33333	5.03038	0.114327	2.28654	7.77422	6.4023	4.80172	0.228654	0.228654	23.1873	20.1	27	0	60	40	22	18
7	D263	Brown	Padus grayana	AM	term1	22	16	7.04	0.061	0.028	0.033	p	28.5	91	34.0118	4.33333	5.03038	0.114327	2.28654	7.77422	6.4023	4.80172	0.228654	0.228654	23.1873	20.1	27	0	60	40	22	18
7	D263	Brown	Padus grayana	AM	term1	22	17	8.02	0.04	0.011	0.029	p	28.5	91	34.0118	4.33333	5.03038	0.114327	2.28654	7.77422	6.4023	4.80172	0.228654	0.228654	23.1873	20.1	27	0	60	40	22	18
7	D263	Brown	Padus grayana	AM	term1	22	18	12.84	0.221	0.096	0.125	p	28.5	91	34.0118	4.33333	5.03038	0.114327	2.28654	7.77422	6.4023	4.80172	0.228654	0.228654	23.1873	20.1	27	0	60	40	22	18
7	D263	Brown	Padus grayana	AM	term1	22	19	7.23	0.064	0.031	0.033	p	28.5	91	34.0118	4.33333	5.03038	0.114327	2.28654	7.77422	6.4023	4.80172	0.228654	0.228654	23.1873	20.1	27	0	60	40	22	18
7	D263	Brown	Padus grayana	AM	term1	22	20	8.61	0.071	0.025	0.046	p	28.5	91	34.0118	4.33333	5.03038	0.114327	2.28654	7.77422	6.4023	4.80172	0.228654	0.228654	23.1873	20.1	27	0	60	40	22	18
7	D263	Brown	Padus grayana	AM	term1	22	21	8.89	0.139	0.068	0.071	p	28.5	91	34.0118	4.33333	5.03038	0.114327	2.28654	7.77422	6.4023	4.80172	0.228654	0.228654	23.1873	20.1	27	0	60	40	22	18
7	D263	Brown	Padus grayana	AM	term1	22	22	11.3	0.133	0.061	0.072	p	28.5	91	34.0118	4.33333	5.03038	0.114327	2.28654	7.77422	6.4023	4.80172	0.228654	0.228654	23.1873	20.1	27	0	60	40	22	18
8	soil8	Soil	Padus grayana	AM	term1	11	1	9.37	0.104	0.037	0.067	p			17.6039	4.36667	6.41804	0.0451974	9.49146	5.15251	3.16382	5.2429	2.57625	3.38981	22.8063	10.6	31	1	60	33	11	22	35	9	79.5455
8	soil8	Soil	Padus grayana	AM	term1	11	2	11.47	0.062	0.021	0.041	p			17.6039	4.36667	6.41804	0.0451974	9.49146	5.15251	3.16382	5.2429	2.57625	3.38981	22.8063	10.6	31	1	60	33	11	22
8	soil8	Soil	Padus grayana	AM	term1	11	3	10.08	0.059	0.01	0.049	p			17.6039	4.36667	6.41804	0.0451974	9.49146	5.15251	3.16382	5.2429	2.57625	3.38981	22.8063	10.6	31	1	60	33	11	22
8	soil8	Soil	Padus grayana	AM	term1	11	4	10.79	0.107	0.035	0.072	p			17.6039	4.36667	6.41804	0.0451974	9.49146	5.15251	3.16382	5.2429	2.57625	3.38981	22.8063	10.6	31	1	60	33	11	22
8	soil8	Soil	Padus grayana	AM	term1	11	5	10.13	0.065	0.016	0.049	p			17.6039	4.36667	6.41804	0.0451974	9.49146	5.15251	3.16382	5.2429	2.57625	3.38981	22.8063	10.6	31	1	60	33	11	22
8	soil8	Soil	Padus grayana	AM	term1	11	6	12.13	0.074	0.022	0.052	p			17.6039	4.36667	6.41804	0.0451974	9.49146	5.15251	3.16382	5.2429	2.57625	3.38981	22.8063	10.6	31	1	60	33	11	22
8	soil8	Soil	Padus grayana	AM	term1	11	7	12.47	0.133	0.047	0.086	p			17.6039	4.36667	6.41804	0.0451974	9.49146	5.15251	3.16382	5.2429	2.57625	3.38981	22.8063	10.6	31	1	60	33	11	22
8	soil8	Soil	Padus grayana	AM	term1	11	8	12.09	0.07	0.025	0.045	p			17.6039	4.36667	6.41804	0.0451974	9.49146	5.15251	3.16382	5.2429	2.57625	3.38981	22.8063	10.6	31	1	60	33	11	22
8	soil8	Soil	Padus grayana	AM	term1	11	9	12.51	0.128	0.046	0.082	p			17.6039	4.36667	6.41804	0.0451974	9.49146	5.15251	3.16382	5.2429	2.57625	3.38981	22.8063	10.6	31	1	60	33	11	22
8	soil8	Soil	Padus grayana	AM	term1	11	10	11.32	0.114	0.035	0.079	p			17.6039	4.36667	6.41804	0.0451974	9.49146	5.15251	3.16382	5.2429	2.57625	3.38981	22.8063	10.6	31	1	60	33	11	22
8	soil8	Soil	Padus grayana	AM	term1	11	11	11.02	0.19	0.067	0.123	p			17.6039	4.36667	6.41804	0.0451974	9.49146	5.15251	3.16382	5.2429	2.57625	3.38981	22.8063	10.6	31	1	60	33	11	22
8	D262	Brown	Padus grayana	AM	term1	13	1	10.2	0.088	0.038	0.05	p	29	95	22.5667	4.36667	8.69056	0.280341	5.60681	8.9709	7.98971	13.4563	0.420511	0.420511	14.3243	9.6	47	6	60	36	13	23	46	14	76.6667
8	D262	Brown	Padus grayana	AM	term1	13	2	10.26	0.202	0.079	0.123	p	29	95	22.5667	4.36667	8.69056	0.280341	5.60681	8.9709	7.98971	13.4563	0.420511	0.420511	14.3243	9.6	47	6	60	36	13	23
8	D262	Brown	Padus grayana	AM	term1	13	3	8.17	0.132	0.042	0.09	p	29	95	22.5667	4.36667	8.69056	0.280341	5.60681	8.9709	7.98971	13.4563	0.420511	0.420511	14.3243	9.6	47	6	60	36	13	23
8	D262	Brown	Padus grayana	AM	term1	13	4	12.78	0.199	0.067	0.132	p	29	95	22.5667	4.36667	8.69056	0.280341	5.60681	8.9709	7.98971	13.4563	0.420511	0.420511	14.3243	9.6	47	6	60	36	13	23
8	D262	Brown	Padus grayana	AM	term1	13	5	9.58	0.123	0.03	0.093	p	29	95	22.5667	4.36667	8.69056	0.280341	5.60681	8.9709	7.98971	13.4563	0.420511	0.420511	14.3243	9.6	47	6	60	36	13	23
8	D262	Brown	Padus grayana	AM	term1	13	6	11.19	0.242	0.113	0.129	p	29	95	22.5667	4.36667	8.69056	0.280341	5.60681	8.9709	7.98971	13.4563	0.420511	0.420511	14.3243	9.6	47	6	60	36	13	23
8	D262	Brown	Padus grayana	AM	term1	13	7	11.97	0.135	0.021	0.114	p	29	95	22.5667	4.36667	8.69056	0.280341	5.60681	8.9709	7.98971	13.4563	0.420511	0.420511	14.3243	9.6	47	6	60	36	13	23
8	D262	Brown	Padus grayana	AM	term1	13	8	10.41	0.117	0.025	0.092	p	29	95	22.5667	4.36667	8.69056	0.280341	5.60681	8.9709	7.98971	13.4563	0.420511	0.420511	14.3243	9.6	47	6	60	36	13	23
8	D262	Brown	Padus grayana	AM	term1	13	9	7.08	0.102	0.03	0.072	p	29	95	22.5667	4.36667	8.69056	0.280341	5.60681	8.9709	7.98971	13.4563	0.420511	0.420511	14.3243	9.6	47	6	60	36	13	23
8	D262	Brown	Padus grayana	AM	term1	13	10	10.99	0.307	0.146	0.161	p	29	95	22.5667	4.36667	8.69056	0.280341	5.60681	8.9709	7.98971	13.4563	0.420511	0.420511	14.3243	9.6	47	6	60	36	13	23
8	D262	Brown	Padus grayana	AM	term1	13	11	11.03	0.12	0.042	0.078	p	29	95	22.5667	4.36667	8.69056	0.280341	5.60681	8.9709	7.98971	13.4563	0.420511	0.420511	14.3243	9.6	47	6	60	36	13	23
8	D262	Brown	Padus grayana	AM	term1	13	12	8.18	0.109	0.05	0.059	p	29	95	22.5667	4.36667	8.69056	0.280341	5.60681	8.9709	7.98971	13.4563	0.420511	0.420511	14.3243	9.6	47	6	60	36	13	23
8	D262	Brown	Padus grayana	AM	term1	13	13	5.91	0.07	0.016	0.054	p	29	95	22.5667	4.36667	8.69056	0.280341	5.60681	8.9709	7.98971	13.4563	0.420511	0.420511	14.3243	9.6	47	6	60	36	13	23
8	J189	White	Padus grayana	AM	term1	18	1	10.59	0.14	0.06	0.08	p	38	93.2	29.6492	3.76667	7.70446	0.192611	7.22293	15.4089	38.5223	85.7121	17.5758	83.0637	-71.8985	7.4	34	0	60	59	18	41	31	19	62
8	J189	White	Padus grayana	AM	term1	18	2	12.18	0.246	0.099	0.147	p	38	93.2	29.6492	3.76667	7.70446	0.192611	7.22293	15.4089	38.5223	85.7121	17.5758	83.0637	-71.8985	7.4	34	0	60	59	18	41
8	J189	White	Padus grayana	AM	term1	18	3	8.33	0.069	0.022	0.047	p	38	93.2	29.6492	3.76667	7.70446	0.192611	7.22293	15.4089	38.5223	85.7121	17.5758	83.0637	-71.8985	7.4	34	0	60	59	18	41
8	J189	White	Padus grayana	AM	term1	18	4	10.78	0.131	0.058	0.073	p	38	93.2	29.6492	3.76667	7.70446	0.192611	7.22293	15.4089	38.5223	85.7121	17.5758	83.0637	-71.8985	7.4	34	0	60	59	18	41
8	J189	White	Padus grayana	AM	term1	18	5	8.24	0.103	0.037	0.066	p	38	93.2	29.6492	3.76667	7.70446	0.192611	7.22293	15.4089	38.5223	85.7121	17.5758	83.0637	-71.8985	7.4	34	0	60	59	18	41
8	J189	White	Padus grayana	AM	term1	18	6	12.38	0.119	0.034	0.085	p	38	93.2	29.6492	3.76667	7.70446	0.192611	7.22293	15.4089	38.5223	85.7121	17.5758	83.0637	-71.8985	7.4	34	0	60	59	18	41
8	J189	White	Padus grayana	AM	term1	18	7	9.71	0.138	0.051	0.087	p	38	93.2	29.6492	3.76667	7.70446	0.192611	7.22293	15.4089	38.5223	85.7121	17.5758	83.0637	-71.8985	7.4	34	0	60	59	18	41
8	J189	White	Padus grayana	AM	term1	18	8	8.16	0.122	0.041	0.081	p	38	93.2	29.6492	3.76667	7.70446	0.192611	7.22293	15.4089	38.5223	85.7121	17.5758	83.0637	-71.8985	7.4	34	0	60	59	18	41
8	J189	White	Padus grayana	AM	term1	18	9	9.32	0.171	0.067	0.104	p	38	93.2	29.6492	3.76667	7.70446	0.192611	7.22293	15.4089	38.5223	85.7121	17.5758	83.0637	-71.8985	7.4	34	0	60	59	18	41
8	J189	White	Padus grayana	AM	term1	18	10	12.01	0.048	0.007	0.041	p	38	93.2	29.6492	3.76667	7.70446	0.192611	7.22293	15.4089	38.5223	85.7121	17.5758	83.0637	-71.8985	7.4	34	0	60	59	18	41
8	J189	White	Padus grayana	AM	term1	18	11	5.46	0.105	0.051	0.054	p	38	93.2	29.6492	3.76667	7.70446	0.192611	7.22293	15.4089	38.5223	85.7121	17.5758	83.0637	-71.8985	7.4	34	0	60	59	18	41
8	J189	White	Padus grayana	AM	term1	18	12	11.79	0.159	0.058	0.101	p	38	93.2	29.6492	3.76667	7.70446	0.192611	7.22293	15.4089	38.5223	85.7121	17.5758	83.0637	-71.8985	7.4	34	0	60	59	18	41
8	J189	White	Padus grayana	AM	term1	18	13	9.93	0.171	0.06	0.111	p	38	93.2	29.6492	3.76667	7.70446	0.192611	7.22293	15.4089	38.5223	85.7121	17.5758	83.0637	-71.8985	7.4	34	0	60	59	18	41
8	J189	White	Padus grayana	AM	term1	18	14	9.54	0.089	0.024	0.065	p	38	93.2	29.6492	3.76667	7.70446	0.192611	7.22293	15.4089	38.5223	85.7121	17.5758	83.0637	-71.8985	7.4	34	0	60	59	18	41
8	J189	White	Padus grayana	AM	term1	18	15	8.48	0.154	0.068	0.086	p	38	93.2	29.6492	3.76667	7.70446	0.192611	7.22293	15.4089	38.5223	85.7121	17.5758	83.0637	-71.8985	7.4	34	0	60	59	18	41
8	J189	White	Padus grayana	AM	term1	18	16	10.05	0.057	0.011	0.046	p	38	93.2	29.6492	3.76667	7.70446	0.192611	7.22293	15.4089	38.5223	85.7121	17.5758	83.0637	-71.8985	7.4	34	0	60	59	18	41
8	J189	White	Padus grayana	AM	term1	18	17	11.23	0.255	0.092	0.163	p	38	93.2	29.6492	3.76667	7.70446	0.192611	7.22293	15.4089	38.5223	85.7121	17.5758	83.0637	-71.8985	7.4	34	0	60	59	18	41
8	J189	White	Padus grayana	AM	term1	18	18	10.94	0.186	0.087	0.099	p	38	93.2	29.6492	3.76667	7.70446	0.192611	7.22293	15.4089	38.5223	85.7121	17.5758	83.0637	-71.8985	7.4	34	0	60	59	18	41
9	soil9	Soil	Padus grayana	AM	term1	21	1	14.2	0.215	0.088	0.127	p			17.1333	4.6	3.74016	0.592953	6.38565	3.37527	2.87354	6.65932	0.684176	1.14029	21.9467	12.9	53	1	60	43	21	22
9	soil9	Soil	Padus grayana	AM	term1	21	2	13.71	0.213	0.066	0.147	p			17.1333	4.6	3.74016	0.592953	6.38565	3.37527	2.87354	6.65932	0.684176	1.14029	21.9467	12.9	53	1	60	43	21	22
9	soil9	Soil	Padus grayana	AM	term1	21	3	11.05	0.126	0.062	0.064	p			17.1333	4.6	3.74016	0.592953	6.38565	3.37527	2.87354	6.65932	0.684176	1.14029	21.9467	12.9	53	1	60	43	21	22
9	soil9	Soil	Padus grayana	AM	term1	21	4	7.65	0.063	0.027	0.036	p			17.1333	4.6	3.74016	0.592953	6.38565	3.37527	2.87354	6.65932	0.684176	1.14029	21.9467	12.9	53	1	60	43	21	22
9	soil9	Soil	Padus grayana	AM	term1	21	5	13.07	0.161	0.061	0.1	p			17.1333	4.6	3.74016	0.592953	6.38565	3.37527	2.87354	6.65932	0.684176	1.14029	21.9467	12.9	53	1	60	43	21	22
9	soil9	Soil	Padus grayana	AM	term1	21	6	10.02	0.05	0.019	0.031	p			17.1333	4.6	3.74016	0.592953	6.38565	3.37527	2.87354	6.65932	0.684176	1.14029	21.9467	12.9	53	1	60	43	21	22
9	soil9	Soil	Padus grayana	AM	term1	21	7	15.05	0.203	0.074	0.129	p			17.1333	4.6	3.74016	0.592953	6.38565	3.37527	2.87354	6.65932	0.684176	1.14029	21.9467	12.9	53	1	60	43	21	22
9	soil9	Soil	Padus grayana	AM	term1	21	8	13.3	0.169	0.068	0.101	p			17.1333	4.6	3.74016	0.592953	6.38565	3.37527	2.87354	6.65932	0.684176	1.14029	21.9467	12.9	53	1	60	43	21	22
9	soil9	Soil	Padus grayana	AM	term1	21	9	11.07	0.177	0.077	0.1	p			17.1333	4.6	3.74016	0.592953	6.38565	3.37527	2.87354	6.65932	0.684176	1.14029	21.9467	12.9	53	1	60	43	21	22
9	soil9	Soil	Padus grayana	AM	term1	21	10	13.45	0.16	0.062	0.098	p			17.1333	4.6	3.74016	0.592953	6.38565	3.37527	2.87354	6.65932	0.684176	1.14029	21.9467	12.9	53	1	60	43	21	22
9	soil9	Soil	Padus grayana	AM	term1	21	11	12.13	0.069	0.019	0.05	p			17.1333	4.6	3.74016	0.592953	6.38565	3.37527	2.87354	6.65932	0.684176	1.14029	21.9467	12.9	53	1	60	43	21	22
9	soil9	Soil	Padus grayana	AM	term1	21	12	12.73	0.175	0.055	0.12	p			17.1333	4.6	3.74016	0.592953	6.38565	3.37527	2.87354	6.65932	0.684176	1.14029	21.9467	12.9	53	1	60	43	21	22
9	soil9	Soil	Padus grayana	AM	term1	21	13	10.65	0.077	0.023	0.054	p			17.1333	4.6	3.74016	0.592953	6.38565	3.37527	2.87354	6.65932	0.684176	1.14029	21.9467	12.9	53	1	60	43	21	22
9	soil9	Soil	Padus grayana	AM	term1	21	14	12.68	0.111	0.035	0.076	p			17.1333	4.6	3.74016	0.592953	6.38565	3.37527	2.87354	6.65932	0.684176	1.14029	21.9467	12.9	53	1	60	43	21	22
9	soil9	Soil	Padus grayana	AM	term1	21	15	13.68	0.256	0.135	0.121	p			17.1333	4.6	3.74016	0.592953	6.38565	3.37527	2.87354	6.65932	0.684176	1.14029	21.9467	12.9	53	1	60	43	21	22
9	soil9	Soil	Padus grayana	AM	term1	21	16	11.81	0.083	0.026	0.057	p			17.1333	4.6	3.74016	0.592953	6.38565	3.37527	2.87354	6.65932	0.684176	1.14029	21.9467	12.9	53	1	60	43	21	22
9	soil9	Soil	Padus grayana	AM	term1	21	17	13.92	0.326	0.115	0.211	p			17.1333	4.6	3.74016	0.592953	6.38565	3.37527	2.87354	6.65932	0.684176	1.14029	21.9467	12.9	53	1	60	43	21	22
9	soil9	Soil	Padus grayana	AM	term1	21	18	12.43	0.276	0.122	0.154	p			17.1333	4.6	3.74016	0.592953	6.38565	3.37527	2.87354	6.65932	0.684176	1.14029	21.9467	12.9	53	1	60	43	21	22
9	soil9	Soil	Padus grayana	AM	term1	21	19	13.17	0.121	0.043	0.078	p			17.1333	4.6	3.74016	0.592953	6.38565	3.37527	2.87354	6.65932	0.684176	1.14029	21.9467	12.9	53	1	60	43	21	22
9	soil9	Soil	Padus grayana	AM	term1	21	20	13.7	0.258	0.116	0.142	p			17.1333	4.6	3.74016	0.592953	6.38565	3.37527	2.87354	6.65932	0.684176	1.14029	21.9467	12.9	53	1	60	43	21	22
9	soil9	Soil	Padus grayana	AM	term1	21	21	11.48	0.094	0.029	0.065	p			17.1333	4.6	3.74016	0.592953	6.38565	3.37527	2.87354	6.65932	0.684176	1.14029	21.9467	12.9	53	1	60	43	21	22
9	D259	Brown	Padus grayana	AM	term1	11	1	10.97	0.127	0.04	0.087	p	27	99.5	27.6294	4.4	6.98128	0.166221	8.31105	5.65151	10.6381	11.4692	0.498663	0.498663	16.2977	7.7	63	2	60	42	11	31	18	1	94.7368
9	D259	Brown	Padus grayana	AM	term1	11	2	9.73	0.06	0.018	0.042	p	27	99.5	27.6294	4.4	6.98128	0.166221	8.31105	5.65151	10.6381	11.4692	0.498663	0.498663	16.2977	7.7	63	2	60	42	11	31
9	D259	Brown	Padus grayana	AM	term1	11	3	9.76	0.128	0.053	0.075	p	27	99.5	27.6294	4.4	6.98128	0.166221	8.31105	5.65151	10.6381	11.4692	0.498663	0.498663	16.2977	7.7	63	2	60	42	11	31
9	D259	Brown	Padus grayana	AM	term1	11	4	11.28	0.244	0.078	0.166	p	27	99.5	27.6294	4.4	6.98128	0.166221	8.31105	5.65151	10.6381	11.4692	0.498663	0.498663	16.2977	7.7	63	2	60	42	11	31
9	D259	Brown	Padus grayana	AM	term1	11	5	9.88	0.055	0.013	0.042	p	27	99.5	27.6294	4.4	6.98128	0.166221	8.31105	5.65151	10.6381	11.4692	0.498663	0.498663	16.2977	7.7	63	2	60	42	11	31
9	D259	Brown	Padus grayana	AM	term1	11	6	9.61	0.073	0.024	0.049	p	27	99.5	27.6294	4.4	6.98128	0.166221	8.31105	5.65151	10.6381	11.4692	0.498663	0.498663	16.2977	7.7	63	2	60	42	11	31
9	D259	Brown	Padus grayana	AM	term1	11	7	6.13	0.063	0.021	0.042	p	27	99.5	27.6294	4.4	6.98128	0.166221	8.31105	5.65151	10.6381	11.4692	0.498663	0.498663	16.2977	7.7	63	2	60	42	11	31
9	D259	Brown	Padus grayana	AM	term1	11	8	11.37	0.198	0.05	0.148	p	27	99.5	27.6294	4.4	6.98128	0.166221	8.31105	5.65151	10.6381	11.4692	0.498663	0.498663	16.2977	7.7	63	2	60	42	11	31
9	D259	Brown	Padus grayana	AM	term1	11	9	10.79	0.126	0.036	0.09	p	27	99.5	27.6294	4.4	6.98128	0.166221	8.31105	5.65151	10.6381	11.4692	0.498663	0.498663	16.2977	7.7	63	2	60	42	11	31
9	D259	Brown	Padus grayana	AM	term1	11	10	13.95	0.506	0.162	0.344	p	27	99.5	27.6294	4.4	6.98128	0.166221	8.31105	5.65151	10.6381	11.4692	0.498663	0.498663	16.2977	7.7	63	2	60	42	11	31
9	D259	Brown	Padus grayana	AM	term1	11	11	12.81	0.274	0.124	0.15	p	27	99.5	27.6294	4.4	6.98128	0.166221	8.31105	5.65151	10.6381	11.4692	0.498663	0.498663	16.2977	7.7	63	2	60	42	11	31
9	J188	White	Padus grayana	AM	term1	12	1	9.4	0.089	0.033	0.056	p	37	86.2	23.0588	4.23333	6.07202	0.165601	2.20801	9.38403	12.144	29.2561	2.76001	12.42	-3.29275	11.4	9	0	60	50	12	38
9	J188	White	Padus grayana	AM	term1	12	2	8.04	0.064	0.033	0.031	p	37	86.2	23.0588	4.23333	6.07202	0.165601	2.20801	9.38403	12.144	29.2561	2.76001	12.42	-3.29275	11.4	9	0	60	50	12	38
9	J188	White	Padus grayana	AM	term1	12	3	8.07	0.141	0.083	0.058	p	37	86.2	23.0588	4.23333	6.07202	0.165601	2.20801	9.38403	12.144	29.2561	2.76001	12.42	-3.29275	11.4	9	0	60	50	12	38
9	J188	White	Padus grayana	AM	term1	12	4	7.82	0.072	0.031	0.041	p	37	86.2	23.0588	4.23333	6.07202	0.165601	2.20801	9.38403	12.144	29.2561	2.76001	12.42	-3.29275	11.4	9	0	60	50	12	38
9	J188	White	Padus grayana	AM	term1	12	5	9.2	0.106	0.039	0.067	p	37	86.2	23.0588	4.23333	6.07202	0.165601	2.20801	9.38403	12.144	29.2561	2.76001	12.42	-3.29275	11.4	9	0	60	50	12	38
9	J188	White	Padus grayana	AM	term1	12	6	9.55	0.055	0.019	0.036	p	37	86.2	23.0588	4.23333	6.07202	0.165601	2.20801	9.38403	12.144	29.2561	2.76001	12.42	-3.29275	11.4	9	0	60	50	12	38
9	J188	White	Padus grayana	AM	term1	12	7	8.02	0.067	0.029	0.038	p	37	86.2	23.0588	4.23333	6.07202	0.165601	2.20801	9.38403	12.144	29.2561	2.76001	12.42	-3.29275	11.4	9	0	60	50	12	38
9	J188	White	Padus grayana	AM	term1	12	8	8.64	0.102	0.042	0.06	p	37	86.2	23.0588	4.23333	6.07202	0.165601	2.20801	9.38403	12.144	29.2561	2.76001	12.42	-3.29275	11.4	9	0	60	50	12	38
9	J188	White	Padus grayana	AM	term1	12	9	7.19	0.068	0.035	0.033	p	37	86.2	23.0588	4.23333	6.07202	0.165601	2.20801	9.38403	12.144	29.2561	2.76001	12.42	-3.29275	11.4	9	0	60	50	12	38
9	J188	White	Padus grayana	AM	term1	12	10	9.46	0.161	0.085	0.076	p	37	86.2	23.0588	4.23333	6.07202	0.165601	2.20801	9.38403	12.144	29.2561	2.76001	12.42	-3.29275	11.4	9	0	60	50	12	38
9	J188	White	Padus grayana	AM	term1	12	11	10.21	0.082	0.026	0.056	p	37	86.2	23.0588	4.23333	6.07202	0.165601	2.20801	9.38403	12.144	29.2561	2.76001	12.42	-3.29275	11.4	9	0	60	50	12	38
9	J188	White	Padus grayana	AM	term1	12	12	9.73	0.145	0.073	0.072	p	37	86.2	23.0588	4.23333	6.07202	0.165601	2.20801	9.38403	12.144	29.2561	2.76001	12.42	-3.29275	11.4	9	0	60	50	12	38
10	soil10	Soil	Padus grayana	AM	term1	20	1	11.7	0.165	0.065	0.1	p			20.2353	4.96667	5.22707	0.0791981	4.35589	2.53434	2.85113	3.80151	0.83158	1.38597	24.666	0.86			60	32	20	12	36	41	46.7532
10	soil10	Soil	Padus grayana	AM	term1	20	2	11.24	0.287	0.127	0.16	p			20.2353	4.96667	5.22707	0.0791981	4.35589	2.53434	2.85113	3.80151	0.83158	1.38597	24.666	0.86			60	32	20	12
10	soil10	Soil	Padus grayana	AM	term1	20	3	11.16	0.222	0.102	0.12	p			20.2353	4.96667	5.22707	0.0791981	4.35589	2.53434	2.85113	3.80151	0.83158	1.38597	24.666	0.86			60	32	20	12
10	soil10	Soil	Padus grayana	AM	term1	20	4	13.04	0.264	0.109	0.155	p			20.2353	4.96667	5.22707	0.0791981	4.35589	2.53434	2.85113	3.80151	0.83158	1.38597	24.666	0.86			60	32	20	12
10	soil10	Soil	Padus grayana	AM	term1	20	5	12.38	0.207	0.082	0.125	p			20.2353	4.96667	5.22707	0.0791981	4.35589	2.53434	2.85113	3.80151	0.83158	1.38597	24.666	0.86			60	32	20	12
10	soil10	Soil	Padus grayana	AM	term1	20	6	12.03	0.229	0.09	0.139	p			20.2353	4.96667	5.22707	0.0791981	4.35589	2.53434	2.85113	3.80151	0.83158	1.38597	24.666	0.86			60	32	20	12
10	soil10	Soil	Padus grayana	AM	term1	20	7	10.32	0.153	0.062	0.091	p			20.2353	4.96667	5.22707	0.0791981	4.35589	2.53434	2.85113	3.80151	0.83158	1.38597	24.666	0.86			60	32	20	12
10	soil10	Soil	Padus grayana	AM	term1	20	8	18.02	0.183	0.09	0.093	p			20.2353	4.96667	5.22707	0.0791981	4.35589	2.53434	2.85113	3.80151	0.83158	1.38597	24.666	0.86			60	32	20	12
10	soil10	Soil	Padus grayana	AM	term1	20	9	12.34	0.165	0.065	0.1	p			20.2353	4.96667	5.22707	0.0791981	4.35589	2.53434	2.85113	3.80151	0.83158	1.38597	24.666	0.86			60	32	20	12
10	soil10	Soil	Padus grayana	AM	term1	20	10	11.76	0.095	0.026	0.069	p			20.2353	4.96667	5.22707	0.0791981	4.35589	2.53434	2.85113	3.80151	0.83158	1.38597	24.666	0.86			60	32	20	12
10	soil10	Soil	Padus grayana	AM	term1	20	11	10.24	0.151	0.049	0.102	p			20.2353	4.96667	5.22707	0.0791981	4.35589	2.53434	2.85113	3.80151	0.83158	1.38597	24.666	0.86			60	32	20	12
10	soil10	Soil	Padus grayana	AM	term1	20	12	10.88	0.113	0.035	0.078	p			20.2353	4.96667	5.22707	0.0791981	4.35589	2.53434	2.85113	3.80151	0.83158	1.38597	24.666	0.86			60	32	20	12
10	soil10	Soil	Padus grayana	AM	term1	20	13	10.67	0.136	0.041	0.095	p			20.2353	4.96667	5.22707	0.0791981	4.35589	2.53434	2.85113	3.80151	0.83158	1.38597	24.666	0.86			60	32	20	12
10	soil10	Soil	Padus grayana	AM	term1	20	14	14.04	0.338	0.12	0.218	p			20.2353	4.96667	5.22707	0.0791981	4.35589	2.53434	2.85113	3.80151	0.83158	1.38597	24.666	0.86			60	32	20	12
10	soil10	Soil	Padus grayana	AM	term1	20	15	8.36	0.074	0.03	0.044	p			20.2353	4.96667	5.22707	0.0791981	4.35589	2.53434	2.85113	3.80151	0.83158	1.38597	24.666	0.86			60	32	20	12
10	soil10	Soil	Padus grayana	AM	term1	20	16	10.84	0.15	0.053	0.097	p			20.2353	4.96667	5.22707	0.0791981	4.35589	2.53434	2.85113	3.80151	0.83158	1.38597	24.666	0.86			60	32	20	12
10	soil10	Soil	Padus grayana	AM	term1	20	17	11.57	0.077	0.022	0.055	p			20.2353	4.96667	5.22707	0.0791981	4.35589	2.53434	2.85113	3.80151	0.83158	1.38597	24.666	0.86			60	32	20	12
10	soil10	Soil	Padus grayana	AM	term1	20	18	9.22	0.111	0.034	0.077	p			20.2353	4.96667	5.22707	0.0791981	4.35589	2.53434	2.85113	3.80151	0.83158	1.38597	24.666	0.86			60	32	20	12
10	soil10	Soil	Padus grayana	AM	term1	20	19	11.04	0.211	0.099	0.112	p			20.2353	4.96667	5.22707	0.0791981	4.35589	2.53434	2.85113	3.80151	0.83158	1.38597	24.666	0.86			60	32	20	12
10	soil10	Soil	Padus grayana	AM	term1	20	20	10.55	0.097	0.021	0.076	p			20.2353	4.96667	5.22707	0.0791981	4.35589	2.53434	2.85113	3.80151	0.83158	1.38597	24.666	0.86			60	32	20	12
10	D257	Brown	Padus grayana	AM	term1	14	1	13.58	0.41	0.219	0.191	p	32	108	22.4667	4.1	4.46897	1.95517	2.7931	6.14483	9.21724	17.5966	2.23448	4.88793	9.80696	16.9	68	0	60	41	14	27	33	15	68.75
10	D257	Brown	Padus grayana	AM	term1	14	2	12.45	0.113	0.039	0.074	p	32	108	22.4667	4.1	4.46897	1.95517	2.7931	6.14483	9.21724	17.5966	2.23448	4.88793	9.80696	16.9	68	0	60	41	14	27
10	D257	Brown	Padus grayana	AM	term1	14	3	9.72	0.182	0.056	0.126	p	32	108	22.4667	4.1	4.46897	1.95517	2.7931	6.14483	9.21724	17.5966	2.23448	4.88793	9.80696	16.9	68	0	60	41	14	27
10	D257	Brown	Padus grayana	AM	term1	14	4	17.46	1.063	0.359	0.704	p	32	108	22.4667	4.1	4.46897	1.95517	2.7931	6.14483	9.21724	17.5966	2.23448	4.88793	9.80696	16.9	68	0	60	41	14	27
10	D257	Brown	Padus grayana	AM	term1	14	5	12.89	0.616	0.287	0.329	p	32	108	22.4667	4.1	4.46897	1.95517	2.7931	6.14483	9.21724	17.5966	2.23448	4.88793	9.80696	16.9	68	0	60	41	14	27
10	D257	Brown	Padus grayana	AM	term1	14	6	8.99	0.095	0.025	0.07	p	32	108	22.4667	4.1	4.46897	1.95517	2.7931	6.14483	9.21724	17.5966	2.23448	4.88793	9.80696	16.9	68	0	60	41	14	27
10	D257	Brown	Padus grayana	AM	term1	14	7	13.77	0.528	0.227	0.301	p	32	108	22.4667	4.1	4.46897	1.95517	2.7931	6.14483	9.21724	17.5966	2.23448	4.88793	9.80696	16.9	68	0	60	41	14	27
10	D257	Brown	Padus grayana	AM	term1	14	8	12.1	0.138	0.039	0.099	p	32	108	22.4667	4.1	4.46897	1.95517	2.7931	6.14483	9.21724	17.5966	2.23448	4.88793	9.80696	16.9	68	0	60	41	14	27
10	D257	Brown	Padus grayana	AM	term1	14	9	11.18	0.221	0.072	0.149	p	32	108	22.4667	4.1	4.46897	1.95517	2.7931	6.14483	9.21724	17.5966	2.23448	4.88793	9.80696	16.9	68	0	60	41	14	27
10	D257	Brown	Padus grayana	AM	term1	14	10	13.15	0.32	0.114	0.206	p	32	108	22.4667	4.1	4.46897	1.95517	2.7931	6.14483	9.21724	17.5966	2.23448	4.88793	9.80696	16.9	68	0	60	41	14	27
10	D257	Brown	Padus grayana	AM	term1	14	11	13.6	0.505	0.18	0.325	p	32	108	22.4667	4.1	4.46897	1.95517	2.7931	6.14483	9.21724	17.5966	2.23448	4.88793	9.80696	16.9	68	0	60	41	14	27
10	D257	Brown	Padus grayana	AM	term1	14	12	12.09	0.311	0.09	0.221	p	32	108	22.4667	4.1	4.46897	1.95517	2.7931	6.14483	9.21724	17.5966	2.23448	4.88793	9.80696	16.9	68	0	60	41	14	27
10	D257	Brown	Padus grayana	AM	term1	14	13	10.08	0.141	0.049	0.092	p	32	108	22.4667	4.1	4.46897	1.95517	2.7931	6.14483	9.21724	17.5966	2.23448	4.88793	9.80696	16.9	68	0	60	41	14	27
10	D257	Brown	Padus grayana	AM	term1	14	14	11.15	0.079	0.018	0.061	p	32	108	22.4667	4.1	4.46897	1.95517	2.7931	6.14483	9.21724	17.5966	2.23448	4.88793	9.80696	16.9	68	0	60	41	14	27
10	J186	White	Padus grayana	AM	term1	4	1	6.54	0.093	0.052	0.041	p	21	112.5	14.9314	4.3	7.46211	0.169593	1.01756	14.9242	13.5675	22.7255	3.05268	8.47967	3.1616	8.6	33	0	60	30	4	26	20	49	28.9855
10	J186	White	Padus grayana	AM	term1	4	2	8.23	0.074	0.033	0.041	p	21	112.5	14.9314	4.3	7.46211	0.169593	1.01756	14.9242	13.5675	22.7255	3.05268	8.47967	3.1616	8.6	33	0	60	30	4	26
10	J186	White	Padus grayana	AM	term1	4	3	6.28	0.047	0.026	0.021	p	21	112.5	14.9314	4.3	7.46211	0.169593	1.01756	14.9242	13.5675	22.7255	3.05268	8.47967	3.1616	8.6	33	0	60	30	4	26
10	J186	White	Padus grayana	AM	term1	4	4	7.08	0.066	0.033	0.033	p	21	112.5	14.9314	4.3	7.46211	0.169593	1.01756	14.9242	13.5675	22.7255	3.05268	8.47967	3.1616	8.6	33	0	60	30	4	26
1	soil1	Soil	Picea jezoensis	ECM	term1	1	1	5.33	0.035	0.004	0.031	p			15.4843	5.28889	3.79503	10.8775	8.96576	2.46677	5.31305	5.5028	1.56545	2.70396	22.7718	12.7	32	3	55	6	1	5	0	58	0
1	D271	Brown	Picea jezoensis	ECM	term1	1	1	5.11	0.053	0.011	0.042	p	18.8	68.2	25.4098	4.4	8.86165	1.07817	4.28313	12.1109	22.4495	33.3789	1.92002	5.46469	-7.60021	13.7	42	0	55	7	1	6	12	70	14.6341
1	J199	White	Picea jezoensis	ECM	term1	1	1	7.75	0.104	0.021	0.083	p	36.5	141.8	25.2647	4.61111	15.1162	0.327518	2.26743	10.5814	35.7751	31.7441	2.0155	6.8023	-7.74674	14	41	1	55	6	1	5	0	90	0
2	soil2	Soil	Picea jezoensis	ECM	term1	1	1	4.12	0.032	0.009	0.023	p			14.8118	5.23333	3.27588	0.388425	7.44092	2.90149	3.13548	2.6207	1.31035	2.15272	25.7998	12.2	53	5	55	5	1	4	26	59	30.5882
2	J203	White	Picea jezoensis	ECM	term1	1	1	4.69	0.03	0.006	0.024	p	49	189.8	15.851	4.9	12.7475	0.0509899	4.84404	8.15838	26.0048	34.6731	2.80444	11.9826	-10.1227	9.6	17	0	55	5	1	4	0	29	0
4	soil4	Soil	Picea jezoensis	ECM	term1	5	1	4.98	0.031	0.005	0.026	cut			24.6843	5.35556	2.00252	3.29081	3.27079	1.46852	3.87155	3.73804	1.26827	3.8048	24.448	11.1	52	5	55	8	5	3
4	soil4	Soil	Picea jezoensis	ECM	term1	5	2	4.83	0.022	0.007	0.015	p			24.6843	5.35556	2.00252	3.29081	3.27079	1.46852	3.87155	3.73804	1.26827	3.8048	24.448	11.1	52	5	55	8	5	3	0	25	0
4	soil4	Soil	Picea jezoensis	ECM	term1	5	3	4.29	0.027	0.006	0.021	cut			24.6843	5.35556	2.00252	3.29081	3.27079	1.46852	3.87155	3.73804	1.26827	3.8048	24.448	11.1	52	5	55	8	5	3
4	soil4	Soil	Picea jezoensis	ECM	term1	5	4	5.15	0.077	0.012	0.065	p			24.6843	5.35556	2.00252	3.29081	3.27079	1.46852	3.87155	3.73804	1.26827	3.8048	24.448	11.1	52	5	55	8	5	3	5	43	10.4167
4	soil4	Soil	Picea jezoensis	ECM	term1	5	5	4.27	0.038	0.01	0.028	p			24.6843	5.35556	2.00252	3.29081	3.27079	1.46852	3.87155	3.73804	1.26827	3.8048	24.448	11.1	52	5	55	8	5	3	14	27	34.1463
4	D272	Brown	Picea jezoensis	ECM	term1	5	1	5.43	0.04	0.008	0.032	p	30.5	85.9	24.6	4.51111	5.19313	0	0.649142	5.45279	6.23176	10.7757	1.42811	4.80365	16.7738	12.9	30	0	55	7	5	2
4	D272	Brown	Picea jezoensis	ECM	term1	5	2	4.28	0.059	0.013	0.046	p	30.5	85.9	24.6	4.51111	5.19313	0	0.649142	5.45279	6.23176	10.7757	1.42811	4.80365	16.7738	12.9	30	0	55	7	5	2	0	70	0
4	D272	Brown	Picea jezoensis	ECM	term1	5	3	3.92	0.042	0.012	0.03	p	30.5	85.9	24.6	4.51111	5.19313	0	0.649142	5.45279	6.23176	10.7757	1.42811	4.80365	16.7738	12.9	30	0	55	7	5	2	0	64	0
4	D272	Brown	Picea jezoensis	ECM	term1	5	4	2.89	0.022	0.005	0.017	p	30.5	85.9	24.6	4.51111	5.19313	0	0.649142	5.45279	6.23176	10.7757	1.42811	4.80365	16.7738	12.9	30	0	55	7	5	2	0	32	0
4	D272	Brown	Picea jezoensis	ECM	term1	5	5	5.65	0.053	0.011	0.042	p	30.5	85.9	24.6	4.51111	5.19313	0	0.649142	5.45279	6.23176	10.7757	1.42811	4.80365	16.7738	12.9	30	0	55	7	5	2
4	J202	White	Picea jezoensis	ECM	term1	2	1	3.78	0.034	0.009	0.025	p	47	65.5	21.9573	4.83333	8.66114	0.0866114	2.59834	6.3515	15.59	15.8788	0.577409	2.02093	11.0578	12.5	12	0	55	5	2	3	0	46	0
4	J202	White	Picea jezoensis	ECM	term1	2	2	5.17	0.052	0.013	0.039	p	47	65.5	21.9573	4.83333	8.66114	0.0866114	2.59834	6.3515	15.59	15.8788	0.577409	2.02093	11.0578	12.5	12	0	55	5	2	3	9	100	8.25688
5	soil5	Soil	Picea jezoensis	ECM	term1	8	1	4.08	0.04	0.013	0.027	p			14.9706	5	1.56019	0.050706	5.81169	1.24815	1.40417	4.13449	0.429051	1.05313	24.7872	18.8	67	2	55	13	8	5	4	79	4.81928
5	soil5	Soil	Picea jezoensis	ECM	term1	8	2	5.58	0.044	0.01	0.034	p			14.9706	5	1.56019	0.050706	5.81169	1.24815	1.40417	4.13449	0.429051	1.05313	24.7872	18.8	67	2	55	13	8	5	20	32	38.4615
5	soil5	Soil	Picea jezoensis	ECM	term1	8	3	3.96	0.011	0.002	0.009	cut			14.9706	5	1.56019	0.050706	5.81169	1.24815	1.40417	4.13449	0.429051	1.05313	24.7872	18.8	67	2	55	13	8	5
5	soil5	Soil	Picea jezoensis	ECM	term1	8	4		0.016	0.004	0.012	p			14.9706	5	1.56019	0.050706	5.81169	1.24815	1.40417	4.13449	0.429051	1.05313	24.7872	18.8	67	2	55	13	8	5
5	soil5	Soil	Picea jezoensis	ECM	term1	8	5	5.13	0.053	0.011	0.042	p			14.9706	5	1.56019	0.050706	5.81169	1.24815	1.40417	4.13449	0.429051	1.05313	24.7872	18.8	67	2	55	13	8	5	1	39	2.5
5	soil5	Soil	Picea jezoensis	ECM	term1	8	6	4.4	0.024	0.003	0.021	cut			14.9706	5	1.56019	0.050706	5.81169	1.24815	1.40417	4.13449	0.429051	1.05313	24.7872	18.8	67	2	55	13	8	5
5	soil5	Soil	Picea jezoensis	ECM	term1	8	7	4.53	0.027	0.005	0.022	p			14.9706	5	1.56019	0.050706	5.81169	1.24815	1.40417	4.13449	0.429051	1.05313	24.7872	18.8	67	2	55	13	8	5
5	soil5	Soil	Picea jezoensis	ECM	term1	8	8	5.74	0.065	0.011	0.054	p			14.9706	5	1.56019	0.050706	5.81169	1.24815	1.40417	4.13449	0.429051	1.05313	24.7872	18.8	67	2	55	13	8	5
5	J198	White	Picea jezoensis	ECM	term1	2	1	4.15	0.036	0.008	0.028	p	36	69.4	23.3412	4.38889	12.8211	0.705162	6.19688	8.97479	19.6591	31.1981	2.56422	12.1801	-6.13106	19.2	40	1	55	3	2	1	0	56	0
5	J198	White	Picea jezoensis	ECM	term1	2	2	4.92	0.07	0.018	0.052	p	36	69.4	23.3412	4.38889	12.8211	0.705162	6.19688	8.97479	19.6591	31.1981	2.56422	12.1801	-6.13106	19.2	40	1	55	3	2	1	0	81	0
7	soil7	Soil	Picea jezoensis	ECM	term1	1	1	4.1	0.015	0.004	0.011	p			15.751	4.66667	16.3621	0.0730452	37.9835	9.34979	6.28189	31.5555	5.55144	12.4177	-4.90577	12.8	45	4	55	5	1	4	0	31	0
9	J187	White	Picea jezoensis	ECM	term1	3	1	4.91	0.016	0.003	0.013	p	36.5	94.8	22.5176	4.53333	7.53247	0.171192	1.36954	11.6411	13.6954	67.1074	1.71192	1.71192	-39.2612	11.6	37	0	55	4	3	1	0	28	0
9	J187	White	Picea jezoensis	ECM	term1	3	2	5.12	0.024	0.005	0.019	p	36.5	94.8	22.5176	4.53333	7.53247	0.171192	1.36954	11.6411	13.6954	67.1074	1.71192	1.71192	-39.2612	11.6	37	0	55	4	3	1	0	22	0
9	J187	White	Picea jezoensis	ECM	term1	3	3	5.32	0.031	0.005	0.026	p	36.5	94.8	22.5176	4.53333	7.53247	0.171192	1.36954	11.6411	13.6954	67.1074	1.71192	1.71192	-39.2612	11.6	37	0	55	4	3	1	0	17	0
10	soil10	Soil	Picea jezoensis	ECM	term1	2	1	4.68	0.036	0.006	0.03	p			20.2353	4.96667	5.22707	0.0791981	4.35589	2.53434	2.85113	3.80151	0.83158	1.38597	24.666	0.86			55	7	2	5	16	49	24.6154
10	soil10	Soil	Picea jezoensis	ECM	term1	2	2	4.7	0.024	0.005	0.019	p			20.2353	4.96667	5.22707	0.0791981	4.35589	2.53434	2.85113	3.80151	0.83158	1.38597	24.666	0.86			55	7	2	5	3	42	6.66667
10	J185	White	Picea jezoensis	ECM	term1	3	1	3.6	0.005			cut	19	89	33.3235	5.3	9.28039	0.580024	1.16005	12.7605	18.8508	274.352	1.74007	4.35018	-243.759	8.6	20	0	55	9	3	6
10	J185	White	Picea jezoensis	ECM	term1	3	2	3.66	0.006	0.001	0.005	cut	19	89	33.3235	5.3	9.28039	0.580024	1.16005	12.7605	18.8508	274.352	1.74007	4.35018	-243.759	8.6	20	0	55	9	3	6
10	J185	White	Picea jezoensis	ECM	term1	3	3	3.45	0.024	0.007	0.017	p	19	89	33.3235	5.3	9.28039	0.580024	1.16005	12.7605	18.8508	274.352	1.74007	4.35018	-243.759	8.6	20	0	55	9	3	6	0	24	0
1	soil1	Soil	Abies veitchii	ECM	term1	1	1	4.42	0.035	0.012	0.023	p			15.4843	5.28889	3.79503	10.8775	8.96576	2.46677	5.31305	5.5028	1.56545	2.70396	22.7718	12.7	32	3	60	5	1	4	0	35	0
1	D271	Brown	Abies veitchii	ECM	term1	3	1	4.38	0.078	0.016	0.062	p	18.8	68.2	25.4098	4.4	8.86165	1.07817	4.28313	12.1109	22.4495	33.3789	1.92002	5.46469	-7.60021	13.7	42	0	60	18	3	15	0	49	0
1	D271	Brown	Abies veitchii	ECM	term1	3	2	4.6	0.071	0.023	0.048	p	18.8	68.2	25.4098	4.4	8.86165	1.07817	4.28313	12.1109	22.4495	33.3789	1.92002	5.46469	-7.60021	13.7	42	0	60	18	3	15	0	89	0
1	D271	Brown	Abies veitchii	ECM	term1	3	3	5.39	0.081	0.022	0.059	p	18.8	68.2	25.4098	4.4	8.86165	1.07817	4.28313	12.1109	22.4495	33.3789	1.92002	5.46469	-7.60021	13.7	42	0	60	18	3	15	0	69	0
1	J199	White	Abies veitchii	ECM	term1	3	1	4.91	0.053	0.007	0.046	cut	36.5	141.8	25.2647	4.61111	15.1162	0.327518	2.26743	10.5814	35.7751	31.7441	2.0155	6.8023	-7.74674	14	41	1	60	19	3	16
1	J199	White	Abies veitchii	ECM	term1	3	2	3.94	0.034	0.006	0.028	cut	36.5	141.8	25.2647	4.61111	15.1162	0.327518	2.26743	10.5814	35.7751	31.7441	2.0155	6.8023	-7.74674	14	41	1	60	19	3	16
1	J199	White	Abies veitchii	ECM	term1	3	3	4.89	0.058	0.001	0.057	p	36.5	141.8	25.2647	4.61111	15.1162	0.327518	2.26743	10.5814	35.7751	31.7441	2.0155	6.8023	-7.74674	14	41	1	60	19	3	16	4	15	21.0526
2	soil2	Soil	Abies veitchii	ECM	term1	2	1	3.58	0.036	0.008	0.028	p			14.8118	5.23333	3.27588	0.388425	7.44092	2.90149	3.13548	2.6207	1.31035	2.15272	25.7998	12.2	53	5	60	8	2	6	7	43	14
2	soil2	Soil	Abies veitchii	ECM	term1	2	2	3.74	0.038	0.008	0.03	p			14.8118	5.23333	3.27588	0.388425	7.44092	2.90149	3.13548	2.6207	1.31035	2.15272	25.7998	12.2	53	5	60	8	2	6	8	48	14.2857
2	J203	White	Abies veitchii	ECM	term1	8	1	3.92	0.028	0.008	0.02	p	49	189.8	15.851	4.9	12.7475	0.0509899	4.84404	8.15838	26.0048	34.6731	2.80444	11.9826	-10.1227	9.6	17	0	60	10	8	2	0	39	0
2	J203	White	Abies veitchii	ECM	term1	8	2	5.13	0.051	0.008	0.043	p	49	189.8	15.851	4.9	12.7475	0.0509899	4.84404	8.15838	26.0048	34.6731	2.80444	11.9826	-10.1227	9.6	17	0	60	10	8	2
2	J203	White	Abies veitchii	ECM	term1	8	3	3.67	0.028	0.008	0.02	p	49	189.8	15.851	4.9	12.7475	0.0509899	4.84404	8.15838	26.0048	34.6731	2.80444	11.9826	-10.1227	9.6	17	0	60	10	8	2
2	J203	White	Abies veitchii	ECM	term1	8	4	3.86	0.03	0.004	0.026	cut	49	189.8	15.851	4.9	12.7475	0.0509899	4.84404	8.15838	26.0048	34.6731	2.80444	11.9826	-10.1227	9.6	17	0	60	10	8	2
2	J203	White	Abies veitchii	ECM	term1	8	5	3.53	0.015	0.004	0.011	cut	49	189.8	15.851	4.9	12.7475	0.0509899	4.84404	8.15838	26.0048	34.6731	2.80444	11.9826	-10.1227	9.6	17	0	60	10	8	2
2	J203	White	Abies veitchii	ECM	term1	8	6	4.62	0.017	0.003	0.014	p	49	189.8	15.851	4.9	12.7475	0.0509899	4.84404	8.15838	26.0048	34.6731	2.80444	11.9826	-10.1227	9.6	17	0	60	10	8	2	0	17	0
2	J203	White	Abies veitchii	ECM	term1	8	7	4.91	0.027	0.002	0.025	p	49	189.8	15.851	4.9	12.7475	0.0509899	4.84404	8.15838	26.0048	34.6731	2.80444	11.9826	-10.1227	9.6	17	0	60	10	8	2
2	J203	White	Abies veitchii	ECM	term1	8	8	4.93	0.033	0.008	0.025	p	49	189.8	15.851	4.9	12.7475	0.0509899	4.84404	8.15838	26.0048	34.6731	2.80444	11.9826	-10.1227	9.6	17	0	60	10	8	2	0	67	0
3	soil3	Soil	Abies veitchii	ECM	term1	11	1	3.86	0.036	0.007	0.029	p			14.398	5.38889	7.11957	0.907746	7.65354	9.01813	4.86504	6.28896	1.48324	3.9751	21.26	12.5	22	4	60	27	11	16
3	soil3	Soil	Abies veitchii	ECM	term1	11	2	4.12	0.05	0.002	0.048	cut			14.398	5.38889	7.11957	0.907746	7.65354	9.01813	4.86504	6.28896	1.48324	3.9751	21.26	12.5	22	4	60	27	11	16
3	soil3	Soil	Abies veitchii	ECM	term1	11	3	4.02	0.021	0.003	0.018	p			14.398	5.38889	7.11957	0.907746	7.65354	9.01813	4.86504	6.28896	1.48324	3.9751	21.26	12.5	22	4	60	27	11	16	0	12	0
3	soil3	Soil	Abies veitchii	ECM	term1	11	4	3.86	0.03	0.006	0.024	p			14.398	5.38889	7.11957	0.907746	7.65354	9.01813	4.86504	6.28896	1.48324	3.9751	21.26	12.5	22	4	60	27	11	16
3	soil3	Soil	Abies veitchii	ECM	term1	11	5	3.08	0.015	0.003	0.012	p			14.398	5.38889	7.11957	0.907746	7.65354	9.01813	4.86504	6.28896	1.48324	3.9751	21.26	12.5	22	4	60	27	11	16	5	11	31.25
3	soil3	Soil	Abies veitchii	ECM	term1	11	6	3.13	0.024	0.004	0.02	p			14.398	5.38889	7.11957	0.907746	7.65354	9.01813	4.86504	6.28896	1.48324	3.9751	21.26	12.5	22	4	60	27	11	16
3	soil3	Soil	Abies veitchii	ECM	term1	11	7	2.86	0.006	0.001	0.005	cut			14.398	5.38889	7.11957	0.907746	7.65354	9.01813	4.86504	6.28896	1.48324	3.9751	21.26	12.5	22	4	60	27	11	16
3	soil3	Soil	Abies veitchii	ECM	term1	11	8	3.31	0.018	0.002	0.016	cut			14.398	5.38889	7.11957	0.907746	7.65354	9.01813	4.86504	6.28896	1.48324	3.9751	21.26	12.5	22	4	60	27	11	16
3	soil3	Soil	Abies veitchii	ECM	term1	11	9	3.62	0.017	0.002	0.015	cut			14.398	5.38889	7.11957	0.907746	7.65354	9.01813	4.86504	6.28896	1.48324	3.9751	21.26	12.5	22	4	60	27	11	16
3	soil3	Soil	Abies veitchii	ECM	term1	11	10	4.13	0.028	0.003	0.025	p			14.398	5.38889	7.11957	0.907746	7.65354	9.01813	4.86504	6.28896	1.48324	3.9751	21.26	12.5	22	4	60	27	11	16	3	14	17.6471
3	soil3	Soil	Abies veitchii	ECM	term1	11	11	3.94	0.022	0.005	0.017	p			14.398	5.38889	7.11957	0.907746	7.65354	9.01813	4.86504	6.28896	1.48324	3.9751	21.26	12.5	22	4	60	27	11	16
4	soil4	Soil	Abies veitchii	ECM	term1	13	1	4.78	0.073	0.023	0.05	p			24.6843	5.35556	2.00252	3.29081	3.27079	1.46852	3.87155	3.73804	1.26827	3.8048	24.448	11.1	52	5	60	16	13	3	136	33	80.4734
4	soil4	Soil	Abies veitchii	ECM	term1	13	2	3.4	0.028	0.01	0.018	cut			24.6843	5.35556	2.00252	3.29081	3.27079	1.46852	3.87155	3.73804	1.26827	3.8048	24.448	11.1	52	5	60	16	13	3
4	soil4	Soil	Abies veitchii	ECM	term1	13	3	5.37	0.095	0.033	0.062	p			24.6843	5.35556	2.00252	3.29081	3.27079	1.46852	3.87155	3.73804	1.26827	3.8048	24.448	11.1	52	5	60	16	13	3
4	soil4	Soil	Abies veitchii	ECM	term1	13	4	4.92	0.05	0.015	0.035	p			24.6843	5.35556	2.00252	3.29081	3.27079	1.46852	3.87155	3.73804	1.26827	3.8048	24.448	11.1	52	5	60	16	13	3
4	soil4	Soil	Abies veitchii	ECM	term1	13	5	5.23	0.067	0.019	0.048	p			24.6843	5.35556	2.00252	3.29081	3.27079	1.46852	3.87155	3.73804	1.26827	3.8048	24.448	11.1	52	5	60	16	13	3
4	soil4	Soil	Abies veitchii	ECM	term1	13	6	4.66	0.087	0.026	0.061	p			24.6843	5.35556	2.00252	3.29081	3.27079	1.46852	3.87155	3.73804	1.26827	3.8048	24.448	11.1	52	5	60	16	13	3	79	29	73.1481
4	soil4	Soil	Abies veitchii	ECM	term1	13	7	4.25	0.053	0.02	0.033	p			24.6843	5.35556	2.00252	3.29081	3.27079	1.46852	3.87155	3.73804	1.26827	3.8048	24.448	11.1	52	5	60	16	13	3
4	soil4	Soil	Abies veitchii	ECM	term1	13	8	4.51	0.061	0.019	0.042	p			24.6843	5.35556	2.00252	3.29081	3.27079	1.46852	3.87155	3.73804	1.26827	3.8048	24.448	11.1	52	5	60	16	13	3
4	soil4	Soil	Abies veitchii	ECM	term1	13	9	4.62	0.059	0.016	0.043	cut			24.6843	5.35556	2.00252	3.29081	3.27079	1.46852	3.87155	3.73804	1.26827	3.8048	24.448	11.1	52	5	60	16	13	3
4	soil4	Soil	Abies veitchii	ECM	term1	13	10	2.94	0.025	0.009	0.016	p			24.6843	5.35556	2.00252	3.29081	3.27079	1.46852	3.87155	3.73804	1.26827	3.8048	24.448	11.1	52	5	60	16	13	3
4	soil4	Soil	Abies veitchii	ECM	term1	13	11	4.73	0.088	0.036	0.052	p			24.6843	5.35556	2.00252	3.29081	3.27079	1.46852	3.87155	3.73804	1.26827	3.8048	24.448	11.1	52	5	60	16	13	3
4	soil4	Soil	Abies veitchii	ECM	term1	13	12	4.06	0.067	0.018	0.049	p			24.6843	5.35556	2.00252	3.29081	3.27079	1.46852	3.87155	3.73804	1.26827	3.8048	24.448	11.1	52	5	60	16	13	3
4	soil4	Soil	Abies veitchii	ECM	term1	13	13	4.56	0.08	0.021	0.059	p			24.6843	5.35556	2.00252	3.29081	3.27079	1.46852	3.87155	3.73804	1.26827	3.8048	24.448	11.1	52	5	60	16	13	3	96	14	87.2727
4	D272	Brown	Abies veitchii	ECM	term1	13	1	4.76	0.048	0.011	0.037	p	30.5	85.9	24.6	4.51111	5.19313	0	0.649142	5.45279	6.23176	10.7757	1.42811	4.80365	16.7738	12.9	30	0	60	24	13	11	0	71	0
4	D272	Brown	Abies veitchii	ECM	term1	13	2	3.46	0.03	0.012	0.018	cut	30.5	85.9	24.6	4.51111	5.19313	0	0.649142	5.45279	6.23176	10.7757	1.42811	4.80365	16.7738	12.9	30	0	60	24	13	11
4	D272	Brown	Abies veitchii	ECM	term1	13	3	4.22	0.048	0.011	0.037	p	30.5	85.9	24.6	4.51111	5.19313	0	0.649142	5.45279	6.23176	10.7757	1.42811	4.80365	16.7738	12.9	30	0	60	24	13	11
4	D272	Brown	Abies veitchii	ECM	term1	13	4	5.34	0.08	0.009	0.071	p	30.5	85.9	24.6	4.51111	5.19313	0	0.649142	5.45279	6.23176	10.7757	1.42811	4.80365	16.7738	12.9	30	0	60	24	13	11	0	50	0
4	D272	Brown	Abies veitchii	ECM	term1	13	5	3.07	0.044	0.016	0.028	p	30.5	85.9	24.6	4.51111	5.19313	0	0.649142	5.45279	6.23176	10.7757	1.42811	4.80365	16.7738	12.9	30	0	60	24	13	11
4	D272	Brown	Abies veitchii	ECM	term1	13	6	4.7	0.065	0.016	0.049	p	30.5	85.9	24.6	4.51111	5.19313	0	0.649142	5.45279	6.23176	10.7757	1.42811	4.80365	16.7738	12.9	30	0	60	24	13	11
4	D272	Brown	Abies veitchii	ECM	term1	13	7	4.15	0.029	0.003	0.026	p	30.5	85.9	24.6	4.51111	5.19313	0	0.649142	5.45279	6.23176	10.7757	1.42811	4.80365	16.7738	12.9	30	0	60	24	13	11
4	D272	Brown	Abies veitchii	ECM	term1	13	8	2.8	0.049	0.013	0.036	cut	30.5	85.9	24.6	4.51111	5.19313	0	0.649142	5.45279	6.23176	10.7757	1.42811	4.80365	16.7738	12.9	30	0	60	24	13	11
4	D272	Brown	Abies veitchii	ECM	term1	13	9	3.68	0.046	0.013	0.033	p	30.5	85.9	24.6	4.51111	5.19313	0	0.649142	5.45279	6.23176	10.7757	1.42811	4.80365	16.7738	12.9	30	0	60	24	13	11
4	D272	Brown	Abies veitchii	ECM	term1	13	10	4.23	0.058	0.015	0.043	p	30.5	85.9	24.6	4.51111	5.19313	0	0.649142	5.45279	6.23176	10.7757	1.42811	4.80365	16.7738	12.9	30	0	60	24	13	11
4	D272	Brown	Abies veitchii	ECM	term1	13	11	2.95	0.033	0.008	0.025	p	30.5	85.9	24.6	4.51111	5.19313	0	0.649142	5.45279	6.23176	10.7757	1.42811	4.80365	16.7738	12.9	30	0	60	24	13	11
4	D272	Brown	Abies veitchii	ECM	term1	13	12	5.77	0.069	0.016	0.053	p	30.5	85.9	24.6	4.51111	5.19313	0	0.649142	5.45279	6.23176	10.7757	1.42811	4.80365	16.7738	12.9	30	0	60	24	13	11
4	D272	Brown	Abies veitchii	ECM	term1	13	13	4.65	0.046	0.011	0.035	p	30.5	85.9	24.6	4.51111	5.19313	0	0.649142	5.45279	6.23176	10.7757	1.42811	4.80365	16.7738	12.9	30	0	60	24	13	11	0	79	0
4	J202	White	Abies veitchii	ECM	term1	6	1	4.73	0.058	0.016	0.042	p	47	65.5	21.9573	4.83333	8.66114	0.0866114	2.59834	6.3515	15.59	15.8788	0.577409	2.02093	11.0578	12.5	12	0	60	13	6	7
4	J202	White	Abies veitchii	ECM	term1	6	2	3.7	0.037	0.01	0.027	p	47	65.5	21.9573	4.83333	8.66114	0.0866114	2.59834	6.3515	15.59	15.8788	0.577409	2.02093	11.0578	12.5	12	0	60	13	6	7	0	60	0
4	J202	White	Abies veitchii	ECM	term1	6	3	5.2	0.088	0.031	0.057	p	47	65.5	21.9573	4.83333	8.66114	0.0866114	2.59834	6.3515	15.59	15.8788	0.577409	2.02093	11.0578	12.5	12	0	60	13	6	7
4	J202	White	Abies veitchii	ECM	term1	6	4	4.8	0.048	0.007	0.041	p	47	65.5	21.9573	4.83333	8.66114	0.0866114	2.59834	6.3515	15.59	15.8788	0.577409	2.02093	11.0578	12.5	12	0	60	13	6	7
4	J202	White	Abies veitchii	ECM	term1	6	5	4.33	0.064	0.012	0.052	p	47	65.5	21.9573	4.83333	8.66114	0.0866114	2.59834	6.3515	15.59	15.8788	0.577409	2.02093	11.0578	12.5	12	0	60	13	6	7	0	80	0
4	J202	White	Abies veitchii	ECM	term1	6	6	4.6	0.063	0.015	0.048	p	47	65.5	21.9573	4.83333	8.66114	0.0866114	2.59834	6.3515	15.59	15.8788	0.577409	2.02093	11.0578	12.5	12	0	60	13	6	7	0	84	0
5	soil5	Soil	Abies veitchii	ECM	term1	5	1	3.2	0.026	0.009	0.017	p			14.9706	5	1.56019	0.050706	5.81169	1.24815	1.40417	4.13449	0.429051	1.05313	24.7872	18.8	67	2	60	14	5	9
5	soil5	Soil	Abies veitchii	ECM	term1	5	2	3.48	0.046	0.011	0.035	p			14.9706	5	1.56019	0.050706	5.81169	1.24815	1.40417	4.13449	0.429051	1.05313	24.7872	18.8	67	2	60	14	5	9
5	soil5	Soil	Abies veitchii	ECM	term1	5	3	3.19	0.053	0.017	0.036	p			14.9706	5	1.56019	0.050706	5.81169	1.24815	1.40417	4.13449	0.429051	1.05313	24.7872	18.8	67	2	60	14	5	9	11	67	14.1026
5	soil5	Soil	Abies veitchii	ECM	term1	5	4	3.04	0.026	0.005	0.021	p			14.9706	5	1.56019	0.050706	5.81169	1.24815	1.40417	4.13449	0.429051	1.05313	24.7872	18.8	67	2	60	14	5	9	0	34	0
5	soil5	Soil	Abies veitchii	ECM	term1	5	5	4.17	0.059	0.018	0.041	p			14.9706	5	1.56019	0.050706	5.81169	1.24815	1.40417	4.13449	0.429051	1.05313	24.7872	18.8	67	2	60	14	5	9	21	74	22.1053
5	D268	Brown	Abies veitchii	ECM	term1	1	1	3.18	0.057	0.016	0.041	p	29.3	80.8	19.6392	4.1	4.23774	0.031783	0.847547	6.56849	11.8657	15.4677	1.69509	7.09821	11.2582	19.2	37	0	60	6	1	5	0	54	0
5	J198	White	Abies veitchii	ECM	term1	5	1	3.41	0.035	0.01	0.025	cut	36	69.4	23.3412	4.38889	12.8211	0.705162	6.19688	8.97479	19.6591	31.1981	2.56422	12.1801	-6.13106	19.2	40	1	60	11	5	6
5	J198	White	Abies veitchii	ECM	term1	5	2	4.74	0.048	0.009	0.039	p	36	69.4	23.3412	4.38889	12.8211	0.705162	6.19688	8.97479	19.6591	31.1981	2.56422	12.1801	-6.13106	19.2	40	1	60	11	5	6	9	44	16.9811
5	J198	White	Abies veitchii	ECM	term1	5	3	4.53	0.077	0.023	0.054	p	36	69.4	23.3412	4.38889	12.8211	0.705162	6.19688	8.97479	19.6591	31.1981	2.56422	12.1801	-6.13106	19.2	40	1	60	11	5	6	6	114	5
5	J198	White	Abies veitchii	ECM	term1	5	4	4	0.048	0.013	0.035	p	36	69.4	23.3412	4.38889	12.8211	0.705162	6.19688	8.97479	19.6591	31.1981	2.56422	12.1801	-6.13106	19.2	40	1	60	11	5	6
5	J198	White	Abies veitchii	ECM	term1	5	5	4.11	0.064	0.013	0.051	p	36	69.4	23.3412	4.38889	12.8211	0.705162	6.19688	8.97479	19.6591	31.1981	2.56422	12.1801	-6.13106	19.2	40	1	60	11	5	6	10	33	23.2558
6	D267	Brown	Abies veitchii	ECM	term1	1	1	4.84	0.047	0.013	0.034	p	23.5	79.5	20.1118	4.3	3.36231	0.0630434	0.315217	3.57246	3.7826	12.1884	2.62681	6.8297	15.5193	26.9	36	0	60	12	1	11	0	44	0
7	soil7	Soil	Abies veitchii	ECM	term1	14	1	3.2	0.029	0.006	0.023	p			15.751	4.66667	16.3621	0.0730452	37.9835	9.34979	6.28189	31.5555	5.55144	12.4177	-4.90577	12.8	45	4	60	18	14	4
7	soil7	Soil	Abies veitchii	ECM	term1	14	2	4.29	0.048	0.015	0.033	p			15.751	4.66667	16.3621	0.0730452	37.9835	9.34979	6.28189	31.5555	5.55144	12.4177	-4.90577	12.8	45	4	60	18	14	4
7	soil7	Soil	Abies veitchii	ECM	term1	14	3	3.5	0.028	0.006	0.022	p			15.751	4.66667	16.3621	0.0730452	37.9835	9.34979	6.28189	31.5555	5.55144	12.4177	-4.90577	12.8	45	4	60	18	14	4	4	19	17.3913
7	soil7	Soil	Abies veitchii	ECM	term1	14	4	3.97	0.019	0.004	0.015	p			15.751	4.66667	16.3621	0.0730452	37.9835	9.34979	6.28189	31.5555	5.55144	12.4177	-4.90577	12.8	45	4	60	18	14	4
7	soil7	Soil	Abies veitchii	ECM	term1	14	5	3.73	0.016	0.001	0.015	cut			15.751	4.66667	16.3621	0.0730452	37.9835	9.34979	6.28189	31.5555	5.55144	12.4177	-4.90577	12.8	45	4	60	18	14	4
7	soil7	Soil	Abies veitchii	ECM	term1	14	6	4.64	0.05	0.009	0.041	p			15.751	4.66667	16.3621	0.0730452	37.9835	9.34979	6.28189	31.5555	5.55144	12.4177	-4.90577	12.8	45	4	60	18	14	4	0	48	0
7	soil7	Soil	Abies veitchii	ECM	term1	14	7	4.63	0.06	0.014	0.046	p			15.751	4.66667	16.3621	0.0730452	37.9835	9.34979	6.28189	31.5555	5.55144	12.4177	-4.90577	12.8	45	4	60	18	14	4
7	soil7	Soil	Abies veitchii	ECM	term1	14	8	4.89	0.048	0.015	0.033	p			15.751	4.66667	16.3621	0.0730452	37.9835	9.34979	6.28189	31.5555	5.55144	12.4177	-4.90577	12.8	45	4	60	18	14	4
7	soil7	Soil	Abies veitchii	ECM	term1	14	9	4.9	0.027	0.01	0.017	cut			15.751	4.66667	16.3621	0.0730452	37.9835	9.34979	6.28189	31.5555	5.55144	12.4177	-4.90577	12.8	45	4	60	18	14	4
7	soil7	Soil	Abies veitchii	ECM	term1	14	10	4.45	0.035	0.009	0.026	p			15.751	4.66667	16.3621	0.0730452	37.9835	9.34979	6.28189	31.5555	5.55144	12.4177	-4.90577	12.8	45	4	60	18	14	4
7	soil7	Soil	Abies veitchii	ECM	term1	14	11	3.48	0.013	0.005	0.008	p			15.751	4.66667	16.3621	0.0730452	37.9835	9.34979	6.28189	31.5555	5.55144	12.4177	-4.90577	12.8	45	4	60	18	14	4
7	soil7	Soil	Abies veitchii	ECM	term1	14	12	5.08	0.037	0.005	0.032	p			15.751	4.66667	16.3621	0.0730452	37.9835	9.34979	6.28189	31.5555	5.55144	12.4177	-4.90577	12.8	45	4	60	18	14	4
7	soil7	Soil	Abies veitchii	ECM	term1	14	13	3.89	0.039	0.013	0.026	p			15.751	4.66667	16.3621	0.0730452	37.9835	9.34979	6.28189	31.5555	5.55144	12.4177	-4.90577	12.8	45	4	60	18	14	4	27	35	43.5484
7	soil7	Soil	Abies veitchii	ECM	term1	14	14	3.85	0.042	0.009	0.033	p			15.751	4.66667	16.3621	0.0730452	37.9835	9.34979	6.28189	31.5555	5.55144	12.4177	-4.90577	12.8	45	4	60	18	14	4
8	soil8	Soil	Abies veitchii	ECM	term1	4	1	2.95	0.02	0.006	0.014	p			17.6039	4.36667	6.41804	0.0451974	9.49146	5.15251	3.16382	5.2429	2.57625	3.38981	22.8063	10.6	31	2	60	8	4	4	2	16	11.1111
8	soil8	Soil	Abies veitchii	ECM	term1	4	2	3.3	0.019	0.003	0.016	cut			17.6039	4.36667	6.41804	0.0451974	9.49146	5.15251	3.16382	5.2429	2.57625	3.38981	22.8063	10.6	31	2	60	8	4	4
8	soil8	Soil	Abies veitchii	ECM	term1	4	3	3.45	0.016	0.004	0.012	p			17.6039	4.36667	6.41804	0.0451974	9.49146	5.15251	3.16382	5.2429	2.57625	3.38981	22.8063	10.6	31	2	60	8	4	4	1	29	3.33333
8	soil8	Soil	Abies veitchii	ECM	term1	4	4	3.25	0.023	0.006	0.017	cut			17.6039	4.36667	6.41804	0.0451974	9.49146	5.15251	3.16382	5.2429	2.57625	3.38981	22.8063	10.6	31	2	60	8	4	4
8	D262	Brown	Abies veitchii	ECM	term1	4	1	3.05	0.014	0.003	0.011	p	29	95	22.5667	4.36667	8.69056	0.280341	5.60681	8.9709	7.98971	13.4563	0.420511	0.420511	14.3243	9.6	47	0	60	9	4	5
8	D262	Brown	Abies veitchii	ECM	term1	4	2	3.37	0.009	0.001	0.008	p	29	95	22.5667	4.36667	8.69056	0.280341	5.60681	8.9709	7.98971	13.4563	0.420511	0.420511	14.3243	9.6	47	0	60	9	4	5	0	5	0
8	D262	Brown	Abies veitchii	ECM	term1	4	3	3.09	0.016	0.002	0.014	p	29	95	22.5667	4.36667	8.69056	0.280341	5.60681	8.9709	7.98971	13.4563	0.420511	0.420511	14.3243	9.6	47	0	60	9	4	5	0	5	0
8	D262	Brown	Abies veitchii	ECM	term1	4	4	3.73	0.025	0.006	0.019	p	29	95	22.5667	4.36667	8.69056	0.280341	5.60681	8.9709	7.98971	13.4563	0.420511	0.420511	14.3243	9.6	47	0	60	9	4	5	0	18	0
8	J189	White	Abies veitchii	ECM	term1	20	1	5.08	0.057	0.012	0.045	p	38	93.2	29.6492	3.76667	7.70446	0.192611	7.22293	15.4089	38.5223	85.7121	17.5758	83.0637	-71.8985	7.4	34	0	60	26	20	6
8	J189	White	Abies veitchii	ECM	term1	20	2	3.32	0.035	0.008	0.027	cut	38	93.2	29.6492	3.76667	7.70446	0.192611	7.22293	15.4089	38.5223	85.7121	17.5758	83.0637	-71.8985	7.4	34	0	60	26	20	6
8	J189	White	Abies veitchii	ECM	term1	20	3	4.27	0.05	0.01	0.04	p	38	93.2	29.6492	3.76667	7.70446	0.192611	7.22293	15.4089	38.5223	85.7121	17.5758	83.0637	-71.8985	7.4	34	0	60	26	20	6
8	J189	White	Abies veitchii	ECM	term1	20	4	4.46	0.051	0.007	0.044	p	38	93.2	29.6492	3.76667	7.70446	0.192611	7.22293	15.4089	38.5223	85.7121	17.5758	83.0637	-71.8985	7.4	34	0	60	26	20	6
8	J189	White	Abies veitchii	ECM	term1	20	5	3.97	0.049	0.006	0.043	cut	38	93.2	29.6492	3.76667	7.70446	0.192611	7.22293	15.4089	38.5223	85.7121	17.5758	83.0637	-71.8985	7.4	34	0	60	26	20	6
8	J189	White	Abies veitchii	ECM	term1	20	6	4.69	0.072	0.019	0.053	p	38	93.2	29.6492	3.76667	7.70446	0.192611	7.22293	15.4089	38.5223	85.7121	17.5758	83.0637	-71.8985	7.4	34	0	60	26	20	6
8	J189	White	Abies veitchii	ECM	term1	20	7	4.43	0.06	0.012	0.048	p	38	93.2	29.6492	3.76667	7.70446	0.192611	7.22293	15.4089	38.5223	85.7121	17.5758	83.0637	-71.8985	7.4	34	0	60	26	20	6
8	J189	White	Abies veitchii	ECM	term1	20	8	3.2	0.032	0.008	0.024	p	38	93.2	29.6492	3.76667	7.70446	0.192611	7.22293	15.4089	38.5223	85.7121	17.5758	83.0637	-71.8985	7.4	34	0	60	26	20	6
8	J189	White	Abies veitchii	ECM	term1	20	9	3.28	0.027	0.005	0.022	p	38	93.2	29.6492	3.76667	7.70446	0.192611	7.22293	15.4089	38.5223	85.7121	17.5758	83.0637	-71.8985	7.4	34	0	60	26	20	6	0	24	0
8	J189	White	Abies veitchii	ECM	term1	20	10	4.46	0.057	0.013	0.044	p	38	93.2	29.6492	3.76667	7.70446	0.192611	7.22293	15.4089	38.5223	85.7121	17.5758	83.0637	-71.8985	7.4	34	0	60	26	20	6	0	34	0
8	J189	White	Abies veitchii	ECM	term1	20	11	2.75	0.015	0.004	0.011	p	38	93.2	29.6492	3.76667	7.70446	0.192611	7.22293	15.4089	38.5223	85.7121	17.5758	83.0637	-71.8985	7.4	34	0	60	26	20	6
8	J189	White	Abies veitchii	ECM	term1	20	12	4.21	0.046	0.01	0.036	p	38	93.2	29.6492	3.76667	7.70446	0.192611	7.22293	15.4089	38.5223	85.7121	17.5758	83.0637	-71.8985	7.4	34	0	60	26	20	6
8	J189	White	Abies veitchii	ECM	term1	20	13	3.2	0.01	0.001	0.009	p	38	93.2	29.6492	3.76667	7.70446	0.192611	7.22293	15.4089	38.5223	85.7121	17.5758	83.0637	-71.8985	7.4	34	0	60	26	20	6	0	14	0
8	J189	White	Abies veitchii	ECM	term1	20	14	3.95	0.026	0.004	0.022	p	38	93.2	29.6492	3.76667	7.70446	0.192611	7.22293	15.4089	38.5223	85.7121	17.5758	83.0637	-71.8985	7.4	34	0	60	26	20	6
8	J189	White	Abies veitchii	ECM	term1	20	15	4.71	0.053	0.005	0.048	p	38	93.2	29.6492	3.76667	7.70446	0.192611	7.22293	15.4089	38.5223	85.7121	17.5758	83.0637	-71.8985	7.4	34	0	60	26	20	6
8	J189	White	Abies veitchii	ECM	term1	20	16	4.65	0.052	0.007	0.045	p	38	93.2	29.6492	3.76667	7.70446	0.192611	7.22293	15.4089	38.5223	85.7121	17.5758	83.0637	-71.8985	7.4	34	0	60	26	20	6
8	J189	White	Abies veitchii	ECM	term1	20	17	3.73	0.053	0.011	0.042	p	38	93.2	29.6492	3.76667	7.70446	0.192611	7.22293	15.4089	38.5223	85.7121	17.5758	83.0637	-71.8985	7.4	34	0	60	26	20	6
8	J189	White	Abies veitchii	ECM	term1	20	18	4.59	0.04	0.007	0.033	p	38	93.2	29.6492	3.76667	7.70446	0.192611	7.22293	15.4089	38.5223	85.7121	17.5758	83.0637	-71.8985	7.4	34	0	60	26	20	6
8	J189	White	Abies veitchii	ECM	term1	20	19	4.6	0.044	0.01	0.034	p	38	93.2	29.6492	3.76667	7.70446	0.192611	7.22293	15.4089	38.5223	85.7121	17.5758	83.0637	-71.8985	7.4	34	0	60	26	20	6
8	J189	White	Abies veitchii	ECM	term1	20	20	5.04	0.064	0.009	0.055	p	38	93.2	29.6492	3.76667	7.70446	0.192611	7.22293	15.4089	38.5223	85.7121	17.5758	83.0637	-71.8985	7.4	34	0	60	26	20	6
9	J187	White	Abies veitchii	ECM	term1	13	1	5.16	0.05	0.009	0.041	p	36.5	94.8	22.5176	4.53333	7.53247	0.171192	1.36954	11.6411	13.6954	67.1074	1.71192	1.71192	-39.2612	11.6	37	0	60	16	13	3
9	J187	White	Abies veitchii	ECM	term1	13	2	3.92	0.025	0.004	0.021	cut	36.5	94.8	22.5176	4.53333	7.53247	0.171192	1.36954	11.6411	13.6954	67.1074	1.71192	1.71192	-39.2612	11.6	37	0	60	16	13	3
9	J187	White	Abies veitchii	ECM	term1	13	3	3.91	0.038	0.01	0.028	p	36.5	94.8	22.5176	4.53333	7.53247	0.171192	1.36954	11.6411	13.6954	67.1074	1.71192	1.71192	-39.2612	11.6	37	0	60	16	13	3
9	J187	White	Abies veitchii	ECM	term1	13	4	2.44	0.012	0.003	0.009	cut	36.5	94.8	22.5176	4.53333	7.53247	0.171192	1.36954	11.6411	13.6954	67.1074	1.71192	1.71192	-39.2612	11.6	37	0	60	16	13	3
9	J187	White	Abies veitchii	ECM	term1	13	5	4.2	0.032	0.007	0.025	p	36.5	94.8	22.5176	4.53333	7.53247	0.171192	1.36954	11.6411	13.6954	67.1074	1.71192	1.71192	-39.2612	11.6	37	0	60	16	13	3	0	30	0
9	J187	White	Abies veitchii	ECM	term1	13	6	4.16	0.03	0.006	0.024	cut	36.5	94.8	22.5176	4.53333	7.53247	0.171192	1.36954	11.6411	13.6954	67.1074	1.71192	1.71192	-39.2612	11.6	37	0	60	16	13	3
9	J187	White	Abies veitchii	ECM	term1	13	7	4.91	0.037	0.008	0.029	p	36.5	94.8	22.5176	4.53333	7.53247	0.171192	1.36954	11.6411	13.6954	67.1074	1.71192	1.71192	-39.2612	11.6	37	0	60	16	13	3
9	J187	White	Abies veitchii	ECM	term1	13	8	3.16	0.017	0.005	0.012	p	36.5	94.8	22.5176	4.53333	7.53247	0.171192	1.36954	11.6411	13.6954	67.1074	1.71192	1.71192	-39.2612	11.6	37	0	60	16	13	3	0	18	0
9	J187	White	Abies veitchii	ECM	term1	13	9	4.52	0.028	0.005	0.023	p	36.5	94.8	22.5176	4.53333	7.53247	0.171192	1.36954	11.6411	13.6954	67.1074	1.71192	1.71192	-39.2612	11.6	37	0	60	16	13	3	0	21	0
9	J187	White	Abies veitchii	ECM	term1	13	10	3.76	0.013	0.003	0.01	p	36.5	94.8	22.5176	4.53333	7.53247	0.171192	1.36954	11.6411	13.6954	67.1074	1.71192	1.71192	-39.2612	11.6	37	0	60	16	13	3
9	J187	White	Abies veitchii	ECM	term1	13	11	3.12	0.028	0.004	0.024	cut	36.5	94.8	22.5176	4.53333	7.53247	0.171192	1.36954	11.6411	13.6954	67.1074	1.71192	1.71192	-39.2612	11.6	37	0	60	16	13	3
9	J187	White	Abies veitchii	ECM	term1	13	12	4.42	0.031	0.009	0.022	p	36.5	94.8	22.5176	4.53333	7.53247	0.171192	1.36954	11.6411	13.6954	67.1074	1.71192	1.71192	-39.2612	11.6	37	0	60	16	13	3
9	J187	White	Abies veitchii	ECM	term1	13	13	4.66	0.038	0.005	0.033	p	36.5	94.8	22.5176	4.53333	7.53247	0.171192	1.36954	11.6411	13.6954	67.1074	1.71192	1.71192	-39.2612	11.6	37	0	60	16	13	3
1	soil1	Soil	Cryptomeria japonica	AM	term1	1	1	5.18	0.063	0.014	0.049	p			15.4843	5.28889	3.79503	10.8775	8.96576	2.46677	5.31305	5.5028	1.56545	2.70396	22.7718	12.7	32	0	40	3	1	2	22	7	75.8621
1	D271	Brown	Cryptomeria japonica	AM	term1	9	1	10.66	0.222	0.058	0.164	p	18.8	68.2	25.4098	4.4	8.86165	1.07817	4.28313	12.1109	22.4495	33.3789	1.92002	5.46469	-7.60021	13.7	42	0	40	17	9	8	31	16	65.9574
1	D271	Brown	Cryptomeria japonica	AM	term1	9	2	4.72	0.055	0.013	0.042	p	18.8	68.2	25.4098	4.4	8.86165	1.07817	4.28313	12.1109	22.4495	33.3789	1.92002	5.46469	-7.60021	13.7	42	0	40	17	9	8
1	D271	Brown	Cryptomeria japonica	AM	term1	9	3	6.23	0.061	0.013	0.048	p	18.8	68.2	25.4098	4.4	8.86165	1.07817	4.28313	12.1109	22.4495	33.3789	1.92002	5.46469	-7.60021	13.7	42	0	40	17	9	8
1	D271	Brown	Cryptomeria japonica	AM	term1	9	4	4.63	0.044	0.007	0.037	p	18.8	68.2	25.4098	4.4	8.86165	1.07817	4.28313	12.1109	22.4495	33.3789	1.92002	5.46469	-7.60021	13.7	42	0	40	17	9	8
1	D271	Brown	Cryptomeria japonica	AM	term1	9	5	6.17	0.058	0.018	0.04	p	18.8	68.2	25.4098	4.4	8.86165	1.07817	4.28313	12.1109	22.4495	33.3789	1.92002	5.46469	-7.60021	13.7	42	0	40	17	9	8
1	D271	Brown	Cryptomeria japonica	AM	term1	9	6	3.24	0.019	0.003	0.016	p	18.8	68.2	25.4098	4.4	8.86165	1.07817	4.28313	12.1109	22.4495	33.3789	1.92002	5.46469	-7.60021	13.7	42	0	40	17	9	8
1	D271	Brown	Cryptomeria japonica	AM	term1	9	7	7.03	0.051	0.013	0.038	p	18.8	68.2	25.4098	4.4	8.86165	1.07817	4.28313	12.1109	22.4495	33.3789	1.92002	5.46469	-7.60021	13.7	42	0	40	17	9	8
1	D271	Brown	Cryptomeria japonica	AM	term1	9	8	8.97	0.101	0.022	0.079	p	18.8	68.2	25.4098	4.4	8.86165	1.07817	4.28313	12.1109	22.4495	33.3789	1.92002	5.46469	-7.60021	13.7	42	0	40	17	9	8
1	D271	Brown	Cryptomeria japonica	AM	term1	9	9	6.45	0.094	0.025	0.069	p	18.8	68.2	25.4098	4.4	8.86165	1.07817	4.28313	12.1109	22.4495	33.3789	1.92002	5.46469	-7.60021	13.7	42	0	40	17	9	8
2	soil2	Soil	Cryptomeria japonica	AM	term1	1	1	2.73	0.017	0.006	0.011	p			14.8118	5.23333	3.27588	0.388425	7.44092	2.90149	3.13548	2.6207	1.31035	2.15272	25.7998	12.2	53	2	40	5	1	4	28	15	65.1163
4	soil4	Soil	Cryptomeria japonica	AM	term1	19	1	7.57	0.098	0.028	0.07	p			24.6843	5.35556	2.00252	3.29081	3.27079	1.46852	3.87155	3.73804	1.26827	3.8048	24.448	11.1	52	1	40	27	19	8	44	7	86.2745
4	soil4	Soil	Cryptomeria japonica	AM	term1	19	2	6.36	0.103	0.038	0.065	p			24.6843	5.35556	2.00252	3.29081	3.27079	1.46852	3.87155	3.73804	1.26827	3.8048	24.448	11.1	52	1	40	27	19	8
4	soil4	Soil	Cryptomeria japonica	AM	term1	19	3	6.64	0.09	0.033	0.057	p			24.6843	5.35556	2.00252	3.29081	3.27079	1.46852	3.87155	3.73804	1.26827	3.8048	24.448	11.1	52	1	40	27	19	8
4	soil4	Soil	Cryptomeria japonica	AM	term1	19	4	7.92	0.077	0.022	0.055	p			24.6843	5.35556	2.00252	3.29081	3.27079	1.46852	3.87155	3.73804	1.26827	3.8048	24.448	11.1	52	1	40	27	19	8
4	soil4	Soil	Cryptomeria japonica	AM	term1	19	5	4.72	0.033	0.011	0.022	p			24.6843	5.35556	2.00252	3.29081	3.27079	1.46852	3.87155	3.73804	1.26827	3.8048	24.448	11.1	52	1	40	27	19	8
4	soil4	Soil	Cryptomeria japonica	AM	term1	19	6	6.24	0.056	0.013	0.043	p			24.6843	5.35556	2.00252	3.29081	3.27079	1.46852	3.87155	3.73804	1.26827	3.8048	24.448	11.1	52	1	40	27	19	8
4	soil4	Soil	Cryptomeria japonica	AM	term1	19	7	4.45	0.04	0.016	0.024	p			24.6843	5.35556	2.00252	3.29081	3.27079	1.46852	3.87155	3.73804	1.26827	3.8048	24.448	11.1	52	1	40	27	19	8
4	soil4	Soil	Cryptomeria japonica	AM	term1	19	8	6.87	0.078	0.024	0.054	p			24.6843	5.35556	2.00252	3.29081	3.27079	1.46852	3.87155	3.73804	1.26827	3.8048	24.448	11.1	52	1	40	27	19	8
4	soil4	Soil	Cryptomeria japonica	AM	term1	19	9	9.01	0.133	0.04	0.093	p			24.6843	5.35556	2.00252	3.29081	3.27079	1.46852	3.87155	3.73804	1.26827	3.8048	24.448	11.1	52	1	40	27	19	8
4	soil4	Soil	Cryptomeria japonica	AM	term1	19	10	3.25	0.016	0.005	0.011	p			24.6843	5.35556	2.00252	3.29081	3.27079	1.46852	3.87155	3.73804	1.26827	3.8048	24.448	11.1	52	1	40	27	19	8
4	soil4	Soil	Cryptomeria japonica	AM	term1	19	11	7.65	0.086	0.027	0.059	p			24.6843	5.35556	2.00252	3.29081	3.27079	1.46852	3.87155	3.73804	1.26827	3.8048	24.448	11.1	52	1	40	27	19	8
4	soil4	Soil	Cryptomeria japonica	AM	term1	19	12	4.12	0.026	0.009	0.017	p			24.6843	5.35556	2.00252	3.29081	3.27079	1.46852	3.87155	3.73804	1.26827	3.8048	24.448	11.1	52	1	40	27	19	8
4	soil4	Soil	Cryptomeria japonica	AM	term1	19	13	5.19	0.042	0.014	0.028	p			24.6843	5.35556	2.00252	3.29081	3.27079	1.46852	3.87155	3.73804	1.26827	3.8048	24.448	11.1	52	1	40	27	19	8
4	soil4	Soil	Cryptomeria japonica	AM	term1	19	14	6.83	0.083	0.027	0.056	p			24.6843	5.35556	2.00252	3.29081	3.27079	1.46852	3.87155	3.73804	1.26827	3.8048	24.448	11.1	52	1	40	27	19	8
4	soil4	Soil	Cryptomeria japonica	AM	term1	19	15	5.76	0.084	0.032	0.052	p			24.6843	5.35556	2.00252	3.29081	3.27079	1.46852	3.87155	3.73804	1.26827	3.8048	24.448	11.1	52	1	40	27	19	8
4	soil4	Soil	Cryptomeria japonica	AM	term1	19	16	7.82	0.067	0.018	0.049	p			24.6843	5.35556	2.00252	3.29081	3.27079	1.46852	3.87155	3.73804	1.26827	3.8048	24.448	11.1	52	1	40	27	19	8
4	soil4	Soil	Cryptomeria japonica	AM	term1	19	17	7.66	0.092	0.03	0.062	p			24.6843	5.35556	2.00252	3.29081	3.27079	1.46852	3.87155	3.73804	1.26827	3.8048	24.448	11.1	52	1	40	27	19	8
4	soil4	Soil	Cryptomeria japonica	AM	term1	19	18	3.7	0.036	0.011	0.025	p			24.6843	5.35556	2.00252	3.29081	3.27079	1.46852	3.87155	3.73804	1.26827	3.8048	24.448	11.1	52	1	40	27	19	8
4	soil4	Soil	Cryptomeria japonica	AM	term1	19	19	8.15	0.111	0.034	0.077	p			24.6843	5.35556	2.00252	3.29081	3.27079	1.46852	3.87155	3.73804	1.26827	3.8048	24.448	11.1	52	1	40	27	19	8
4	D272	Brown	Cryptomeria japonica	AM	term1	1	1	2.69	0.105	0.031	0.074	p	30.5	85.9	24.6	4.51111	5.19313	0	0.649142	5.45279	6.23176	10.7757	1.42811	4.80365	16.7738	12.9	30	0	40	8	1	7	7	16	30.4348
5	D269	Brown	Cryptomeria japonica	AM	term1	23	1	8.62	0.075	0.018	0.057	p	28.5	84.5	40.5245	4.2	2.79913	0.0279913	2.65918	5.87818	3.35896	13.4358	2.09935	6.57796	14.3049	19.3	50	0	40	28	23	5	36	7	83.7209
5	D269	Brown	Cryptomeria japonica	AM	term1	23	2	6.42	0.063	0.012	0.051	p	28.5	84.5	40.5245	4.2	2.79913	0.0279913	2.65918	5.87818	3.35896	13.4358	2.09935	6.57796	14.3049	19.3	50	0	40	28	23	5
5	D269	Brown	Cryptomeria japonica	AM	term1	23	3	7.63	0.052	0.011	0.041	p	28.5	84.5	40.5245	4.2	2.79913	0.0279913	2.65918	5.87818	3.35896	13.4358	2.09935	6.57796	14.3049	19.3	50	0	40	28	23	5
5	D269	Brown	Cryptomeria japonica	AM	term1	23	4	2.52	0.006	0.001	0.005	p	28.5	84.5	40.5245	4.2	2.79913	0.0279913	2.65918	5.87818	3.35896	13.4358	2.09935	6.57796	14.3049	19.3	50	0	40	28	23	5
5	D269	Brown	Cryptomeria japonica	AM	term1	23	5	5.84	0.037	0.007	0.03	p	28.5	84.5	40.5245	4.2	2.79913	0.0279913	2.65918	5.87818	3.35896	13.4358	2.09935	6.57796	14.3049	19.3	50	0	40	28	23	5
5	D269	Brown	Cryptomeria japonica	AM	term1	23	6	7.88	0.073	0.016	0.057	p	28.5	84.5	40.5245	4.2	2.79913	0.0279913	2.65918	5.87818	3.35896	13.4358	2.09935	6.57796	14.3049	19.3	50	0	40	28	23	5
5	D269	Brown	Cryptomeria japonica	AM	term1	23	7	6.14	0.046	0.01	0.036	p	28.5	84.5	40.5245	4.2	2.79913	0.0279913	2.65918	5.87818	3.35896	13.4358	2.09935	6.57796	14.3049	19.3	50	0	40	28	23	5
5	D269	Brown	Cryptomeria japonica	AM	term1	23	8	4.9	0.025	0.005	0.02	p	28.5	84.5	40.5245	4.2	2.79913	0.0279913	2.65918	5.87818	3.35896	13.4358	2.09935	6.57796	14.3049	19.3	50	0	40	28	23	5
5	D269	Brown	Cryptomeria japonica	AM	term1	23	9	7.43	0.06	0.012	0.048	p	28.5	84.5	40.5245	4.2	2.79913	0.0279913	2.65918	5.87818	3.35896	13.4358	2.09935	6.57796	14.3049	19.3	50	0	40	28	23	5
5	D269	Brown	Cryptomeria japonica	AM	term1	23	10	6.13	0.046	0.01	0.036	p	28.5	84.5	40.5245	4.2	2.79913	0.0279913	2.65918	5.87818	3.35896	13.4358	2.09935	6.57796	14.3049	19.3	50	0	40	28	23	5
5	D269	Brown	Cryptomeria japonica	AM	term1	23	11	5.21	0.035	0.008	0.027	p	28.5	84.5	40.5245	4.2	2.79913	0.0279913	2.65918	5.87818	3.35896	13.4358	2.09935	6.57796	14.3049	19.3	50	0	40	28	23	5
5	D269	Brown	Cryptomeria japonica	AM	term1	23	12	5.54	0.035	0.007	0.028	p	28.5	84.5	40.5245	4.2	2.79913	0.0279913	2.65918	5.87818	3.35896	13.4358	2.09935	6.57796	14.3049	19.3	50	0	40	28	23	5
5	D269	Brown	Cryptomeria japonica	AM	term1	23	13	6.34	0.047	0.009	0.038	p	28.5	84.5	40.5245	4.2	2.79913	0.0279913	2.65918	5.87818	3.35896	13.4358	2.09935	6.57796	14.3049	19.3	50	0	40	28	23	5
5	D269	Brown	Cryptomeria japonica	AM	term1	23	14	7.58	0.05	0.013	0.037	p	28.5	84.5	40.5245	4.2	2.79913	0.0279913	2.65918	5.87818	3.35896	13.4358	2.09935	6.57796	14.3049	19.3	50	0	40	28	23	5
5	D269	Brown	Cryptomeria japonica	AM	term1	23	15	3.1	0.008	0.001	0.007	p	28.5	84.5	40.5245	4.2	2.79913	0.0279913	2.65918	5.87818	3.35896	13.4358	2.09935	6.57796	14.3049	19.3	50	0	40	28	23	5
5	D269	Brown	Cryptomeria japonica	AM	term1	23	16	6.62	0.063	0.01	0.053	p	28.5	84.5	40.5245	4.2	2.79913	0.0279913	2.65918	5.87818	3.35896	13.4358	2.09935	6.57796	14.3049	19.3	50	0	40	28	23	5
5	D269	Brown	Cryptomeria japonica	AM	term1	23	17	4.17	0.025	0.005	0.02	p	28.5	84.5	40.5245	4.2	2.79913	0.0279913	2.65918	5.87818	3.35896	13.4358	2.09935	6.57796	14.3049	19.3	50	0	40	28	23	5
5	D269	Brown	Cryptomeria japonica	AM	term1	23	18	2.32	0.004			p	28.5	84.5	40.5245	4.2	2.79913	0.0279913	2.65918	5.87818	3.35896	13.4358	2.09935	6.57796	14.3049	19.3	50	0	40	28	23	5
5	D269	Brown	Cryptomeria japonica	AM	term1	23	19	8.45	0.066	0.015	0.051	p	28.5	84.5	40.5245	4.2	2.79913	0.0279913	2.65918	5.87818	3.35896	13.4358	2.09935	6.57796	14.3049	19.3	50	0	40	28	23	5
5	D269	Brown	Cryptomeria japonica	AM	term1	23	20	3.19	0.013	0.003	0.01	p	28.5	84.5	40.5245	4.2	2.79913	0.0279913	2.65918	5.87818	3.35896	13.4358	2.09935	6.57796	14.3049	19.3	50	0	40	28	23	5
5	D269	Brown	Cryptomeria japonica	AM	term1	23	21	3.74	0.016	0.003	0.013	p	28.5	84.5	40.5245	4.2	2.79913	0.0279913	2.65918	5.87818	3.35896	13.4358	2.09935	6.57796	14.3049	19.3	50	0	40	28	23	5
5	D269	Brown	Cryptomeria japonica	AM	term1	23	22	3.06	0.017	0.007	0.01	p	28.5	84.5	40.5245	4.2	2.79913	0.0279913	2.65918	5.87818	3.35896	13.4358	2.09935	6.57796	14.3049	19.3	50	0	40	28	23	5
5	D269	Brown	Cryptomeria japonica	AM	term1	23	23	4.64	0.028	0.005	0.023	p	28.5	84.5	40.5245	4.2	2.79913	0.0279913	2.65918	5.87818	3.35896	13.4358	2.09935	6.57796	14.3049	19.3	50	0	40	28	23	5
5	J198	White	Cryptomeria japonica	AM	term1	5	1	4.1	0.038	0.023	0.015	p	36	69.4	23.3412	4.38889	12.8211	0.705162	6.19688	8.97479	19.6591	31.1981	2.56422	12.1801	-6.13106	19.2	40	0	40	10	5	5	35	22	61.4035
5	J198	White	Cryptomeria japonica	AM	term1	5	2	3.71	0.059	0.033	0.026	p	36	69.4	23.3412	4.38889	12.8211	0.705162	6.19688	8.97479	19.6591	31.1981	2.56422	12.1801	-6.13106	19.2	40	0	40	10	5	5
5	J198	White	Cryptomeria japonica	AM	term1	5	3	3.42	0.04	0.019	0.021	p	36	69.4	23.3412	4.38889	12.8211	0.705162	6.19688	8.97479	19.6591	31.1981	2.56422	12.1801	-6.13106	19.2	40	0	40	10	5	5
5	J198	White	Cryptomeria japonica	AM	term1	5	4	3.08	0.017	0.008	0.009	p	36	69.4	23.3412	4.38889	12.8211	0.705162	6.19688	8.97479	19.6591	31.1981	2.56422	12.1801	-6.13106	19.2	40	0	40	10	5	5
5	J198	White	Cryptomeria japonica	AM	term1	5	5	3.31	0.033	0.013	0.02	p	36	69.4	23.3412	4.38889	12.8211	0.705162	6.19688	8.97479	19.6591	31.1981	2.56422	12.1801	-6.13106	19.2	40	0	40	10	5	5
6	soil6	Soil	Cryptomeria japonica	AM	term1	1	1	4.14	0.027	0.007	0.02	p			14.1475	5	10.3579	4.23733	14.1244	4.02332	7.27622	18.6614	1.02723	2.35407	9.35607	16.5	45	0	40	7	1	6	35	34	50.7246
6	D266	Brown	Cryptomeria japonica	AM	term1	1	1	3.83	0.037	0.012	0.025	p	29	79	18.8333	4.23333	4.72362	0.224934	4.49869	4.94855	7.8727	6.97296	0.449869	0.562336	21.0633	22.8	37	0	40	3	1	2	5	13	27.7778
8	D262	Brown	Cryptomeria japonica	AM	term1	2	1	2.53	0.011	0.001	0.01	p	29	95	22.5667	4.36667	8.69056	0.280341	5.60681	8.9709	7.98971	13.4563	0.420511	0.420511	14.3243	9.6	47	6	40	12	2	10	22	9	70.9677
8	D262	Brown	Cryptomeria japonica	AM	term1	2	2	3.58	0.011	0.001	0.01	p	29	95	22.5667	4.36667	8.69056	0.280341	5.60681	8.9709	7.98971	13.4563	0.420511	0.420511	14.3243	9.6	47	6	40	12	2	10
8	J189	White	Cryptomeria japonica	AM	term1	20	1	4.02	0.036	0.013	0.023	p	38	93.2	29.6492	3.76667	7.70446	0.192611	7.22293	15.4089	38.5223	85.7121	17.5758	83.0637	-71.8985	7.4	34	0	40	25	20	5
8	J189	White	Cryptomeria japonica	AM	term1	20	2	2.05	0.01	0.001	0.009	p	38	93.2	29.6492	3.76667	7.70446	0.192611	7.22293	15.4089	38.5223	85.7121	17.5758	83.0637	-71.8985	7.4	34	0	40	25	20	5
8	J189	White	Cryptomeria japonica	AM	term1	20	3	3.51	0.03	0.008	0.022	p	38	93.2	29.6492	3.76667	7.70446	0.192611	7.22293	15.4089	38.5223	85.7121	17.5758	83.0637	-71.8985	7.4	34	0	40	25	20	5
8	J189	White	Cryptomeria japonica	AM	term1	20	4	2.48	0.017	0.003	0.014	p	38	93.2	29.6492	3.76667	7.70446	0.192611	7.22293	15.4089	38.5223	85.7121	17.5758	83.0637	-71.8985	7.4	34	0	40	25	20	5
8	J189	White	Cryptomeria japonica	AM	term1	20	5	2.88	0.008	0.001	0.007	p	38	93.2	29.6492	3.76667	7.70446	0.192611	7.22293	15.4089	38.5223	85.7121	17.5758	83.0637	-71.8985	7.4	34	0	40	25	20	5
8	J189	White	Cryptomeria japonica	AM	term1	20	6	3.32	0.034	0.006	0.028	p	38	93.2	29.6492	3.76667	7.70446	0.192611	7.22293	15.4089	38.5223	85.7121	17.5758	83.0637	-71.8985	7.4	34	0	40	25	20	5
8	J189	White	Cryptomeria japonica	AM	term1	20	7	2.56	0.018	0.007	0.011	p	38	93.2	29.6492	3.76667	7.70446	0.192611	7.22293	15.4089	38.5223	85.7121	17.5758	83.0637	-71.8985	7.4	34	0	40	25	20	5
8	J189	White	Cryptomeria japonica	AM	term1	20	8	2.16	0.006	0.001	0.005	p	38	93.2	29.6492	3.76667	7.70446	0.192611	7.22293	15.4089	38.5223	85.7121	17.5758	83.0637	-71.8985	7.4	34	0	40	25	20	5
8	J189	White	Cryptomeria japonica	AM	term1	20	9	2.86	0.032	0.011	0.021	p	38	93.2	29.6492	3.76667	7.70446	0.192611	7.22293	15.4089	38.5223	85.7121	17.5758	83.0637	-71.8985	7.4	34	0	40	25	20	5
8	J189	White	Cryptomeria japonica	AM	term1	20	10	3.71	0.044	0.015	0.029	p	38	93.2	29.6492	3.76667	7.70446	0.192611	7.22293	15.4089	38.5223	85.7121	17.5758	83.0637	-71.8985	7.4	34	0	40	25	20	5
8	J189	White	Cryptomeria japonica	AM	term1	20	11	2.6	0.011	0.003	0.008	p	38	93.2	29.6492	3.76667	7.70446	0.192611	7.22293	15.4089	38.5223	85.7121	17.5758	83.0637	-71.8985	7.4	34	0	40	25	20	5
8	J189	White	Cryptomeria japonica	AM	term1	20	12	2.41	0.008	0.001	0.007	p	38	93.2	29.6492	3.76667	7.70446	0.192611	7.22293	15.4089	38.5223	85.7121	17.5758	83.0637	-71.8985	7.4	34	0	40	25	20	5
8	J189	White	Cryptomeria japonica	AM	term1	20	13	3.94	0.044	0.015	0.029	p	38	93.2	29.6492	3.76667	7.70446	0.192611	7.22293	15.4089	38.5223	85.7121	17.5758	83.0637	-71.8985	7.4	34	0	40	25	20	5
8	J189	White	Cryptomeria japonica	AM	term1	20	14	2.35	0.025	0.008	0.017	p	38	93.2	29.6492	3.76667	7.70446	0.192611	7.22293	15.4089	38.5223	85.7121	17.5758	83.0637	-71.8985	7.4	34	0	40	25	20	5
8	J189	White	Cryptomeria japonica	AM	term1	20	15	5.26	0.055	0.017	0.038	p	38	93.2	29.6492	3.76667	7.70446	0.192611	7.22293	15.4089	38.5223	85.7121	17.5758	83.0637	-71.8985	7.4	34	0	40	25	20	5
8	J189	White	Cryptomeria japonica	AM	term1	20	16	3.71	0.044	0.01	0.034	p	38	93.2	29.6492	3.76667	7.70446	0.192611	7.22293	15.4089	38.5223	85.7121	17.5758	83.0637	-71.8985	7.4	34	0	40	25	20	5
8	J189	White	Cryptomeria japonica	AM	term1	20	17	3.22	0.02	0.005	0.015	p	38	93.2	29.6492	3.76667	7.70446	0.192611	7.22293	15.4089	38.5223	85.7121	17.5758	83.0637	-71.8985	7.4	34	0	40	25	20	5
8	J189	White	Cryptomeria japonica	AM	term1	20	18	3.42	0.025	0.006	0.019	p	38	93.2	29.6492	3.76667	7.70446	0.192611	7.22293	15.4089	38.5223	85.7121	17.5758	83.0637	-71.8985	7.4	34	0	40	25	20	5
8	J189	White	Cryptomeria japonica	AM	term1	20	19	4.7	0.027	0.009	0.018	p	38	93.2	29.6492	3.76667	7.70446	0.192611	7.22293	15.4089	38.5223	85.7121	17.5758	83.0637	-71.8985	7.4	34	0	40	25	20	5
8	J189	White	Cryptomeria japonica	AM	term1	20	20	2.96	0.057	0.017	0.04	p	38	93.2	29.6492	3.76667	7.70446	0.192611	7.22293	15.4089	38.5223	85.7121	17.5758	83.0637	-71.8985	7.4	34	0	40	25	20	5
9	D258	Brown	Cryptomeria japonica	AM	term1	1	1	3.5	0.015	0.001	0.014	p	19.5	86.5	22.0804	4.53333	3.53176	3.05016	3.21069	3.85283	10.9163	12.3612	0.321069	0.642138	15.5738	11.1	65	0	40	4	1	3	0	35	0
9	J187	White	Cryptomeria japonica	AM	term1	4	1	3.04	0.014	0.004	0.01	p	36.5	94.8	22.5176	4.53333	7.53247	0.171192	1.36954	11.6411	13.6954	67.1074	1.71192	1.71192	-39.2612	11.6	37	0	40	7	4	3	0	26	0
9	J187	White	Cryptomeria japonica	AM	term1	4	2	3.83	0.015	0.003	0.012	p	36.5	94.8	22.5176	4.53333	7.53247	0.171192	1.36954	11.6411	13.6954	67.1074	1.71192	1.71192	-39.2612	11.6	37	0	40	7	4	3
9	J187	White	Cryptomeria japonica	AM	term1	4	3	3.22	0.021	0.005	0.016	p	36.5	94.8	22.5176	4.53333	7.53247	0.171192	1.36954	11.6411	13.6954	67.1074	1.71192	1.71192	-39.2612	11.6	37	0	40	7	4	3
9	J187	White	Cryptomeria japonica	AM	term1	4	4	2.3	0.005	0.002	0.003	p	36.5	94.8	22.5176	4.53333	7.53247	0.171192	1.36954	11.6411	13.6954	67.1074	1.71192	1.71192	-39.2612	11.6	37	0	40	7	4	3
10	soil10	Soil	Cryptomeria japonica	AM	term1	9	1	5.92	0.049	0.008	0.041	p			20.2353	4.96667	5.22707	0.0791981	4.35589	2.53434	2.85113	3.80151	0.83158	1.38597	24.666	0.86			40	17	9	8	36	3	92.3077
10	soil10	Soil	Cryptomeria japonica	AM	term1	9	2	2.32	0.013	0.004	0.009	p			20.2353	4.96667	5.22707	0.0791981	4.35589	2.53434	2.85113	3.80151	0.83158	1.38597	24.666	0.86			40	17	9	8
10	soil10	Soil	Cryptomeria japonica	AM	term1	9	3	5.22	0.061	0.02	0.041	p			20.2353	4.96667	5.22707	0.0791981	4.35589	2.53434	2.85113	3.80151	0.83158	1.38597	24.666	0.86			40	17	9	8
10	soil10	Soil	Cryptomeria japonica	AM	term1	9	4	3.43	0.025	0.009	0.016	p			20.2353	4.96667	5.22707	0.0791981	4.35589	2.53434	2.85113	3.80151	0.83158	1.38597	24.666	0.86			40	17	9	8
10	soil10	Soil	Cryptomeria japonica	AM	term1	9	5	3.62	0.022	0.007	0.015	p			20.2353	4.96667	5.22707	0.0791981	4.35589	2.53434	2.85113	3.80151	0.83158	1.38597	24.666	0.86			40	17	9	8
10	soil10	Soil	Cryptomeria japonica	AM	term1	9	6	3.1	0.024	0.008	0.016	p			20.2353	4.96667	5.22707	0.0791981	4.35589	2.53434	2.85113	3.80151	0.83158	1.38597	24.666	0.86			40	17	9	8
10	soil10	Soil	Cryptomeria japonica	AM	term1	9	7	2.57	0.01	0.004	0.006	p			20.2353	4.96667	5.22707	0.0791981	4.35589	2.53434	2.85113	3.80151	0.83158	1.38597	24.666	0.86			40	17	9	8
10	soil10	Soil	Cryptomeria japonica	AM	term1	9	8	2.37	0.012	0.003	0.009	p			20.2353	4.96667	5.22707	0.0791981	4.35589	2.53434	2.85113	3.80151	0.83158	1.38597	24.666	0.86			40	17	9	8
10	soil10	Soil	Cryptomeria japonica	AM	term1	9	9	4.08	0.033	0.012	0.021	p			20.2353	4.96667	5.22707	0.0791981	4.35589	2.53434	2.85113	3.80151	0.83158	1.38597	24.666	0.86			40	17	9	8
10	J185	White	Cryptomeria japonica	AM	term1	24	1	3.62	0.028	0.01	0.018	p	19	89	33.3235	5.3	9.28039	0.580024	1.16005	12.7605	18.8508	274.352	1.74007	4.35018	-243.759	8.6	20	0	40	31	24	7	2	33	5.71429
10	J185	White	Cryptomeria japonica	AM	term1	24	2	2.82	0.019	0.004	0.015	p	19	89	33.3235	5.3	9.28039	0.580024	1.16005	12.7605	18.8508	274.352	1.74007	4.35018	-243.759	8.6	20	0	40	31	24	7
10	J185	White	Cryptomeria japonica	AM	term1	24	3	3.76	0.04	0.01	0.03	p	19	89	33.3235	5.3	9.28039	0.580024	1.16005	12.7605	18.8508	274.352	1.74007	4.35018	-243.759	8.6	20	0	40	31	24	7
10	J185	White	Cryptomeria japonica	AM	term1	24	4	3.14	0.016	0.004	0.012	p	19	89	33.3235	5.3	9.28039	0.580024	1.16005	12.7605	18.8508	274.352	1.74007	4.35018	-243.759	8.6	20	0	40	31	24	7
10	J185	White	Cryptomeria japonica	AM	term1	24	5	4.13	0.028	0.004	0.024	p	19	89	33.3235	5.3	9.28039	0.580024	1.16005	12.7605	18.8508	274.352	1.74007	4.35018	-243.759	8.6	20	0	40	31	24	7
10	J185	White	Cryptomeria japonica	AM	term1	24	6	3.74	0.023	0.004	0.019	p	19	89	33.3235	5.3	9.28039	0.580024	1.16005	12.7605	18.8508	274.352	1.74007	4.35018	-243.759	8.6	20	0	40	31	24	7
10	J185	White	Cryptomeria japonica	AM	term1	24	7	3.26	0.016	0.006	0.01	p	19	89	33.3235	5.3	9.28039	0.580024	1.16005	12.7605	18.8508	274.352	1.74007	4.35018	-243.759	8.6	20	0	40	31	24	7
10	J185	White	Cryptomeria japonica	AM	term1	24	8	3.43	0.016	0.003	0.013	p	19	89	33.3235	5.3	9.28039	0.580024	1.16005	12.7605	18.8508	274.352	1.74007	4.35018	-243.759	8.6	20	0	40	31	24	7
10	J185	White	Cryptomeria japonica	AM	term1	24	9	4.54	0.036	0.006	0.03	p	19	89	33.3235	5.3	9.28039	0.580024	1.16005	12.7605	18.8508	274.352	1.74007	4.35018	-243.759	8.6	20	0	40	31	24	7
10	J185	White	Cryptomeria japonica	AM	term1	24	10	2.7	0.01	0.001	0.009	p	19	89	33.3235	5.3	9.28039	0.580024	1.16005	12.7605	18.8508	274.352	1.74007	4.35018	-243.759	8.6	20	0	40	31	24	7
10	J185	White	Cryptomeria japonica	AM	term1	24	11	3.58	0.034	0.008	0.026	p	19	89	33.3235	5.3	9.28039	0.580024	1.16005	12.7605	18.8508	274.352	1.74007	4.35018	-243.759	8.6	20	0	40	31	24	7
10	J185	White	Cryptomeria japonica	AM	term1	24	12	4.42	0.011			p	19	89	33.3235	5.3	9.28039	0.580024	1.16005	12.7605	18.8508	274.352	1.74007	4.35018	-243.759	8.6	20	0	40	31	24	7
10	J185	White	Cryptomeria japonica	AM	term1	24	13	3.64	0.046	0.011	0.035	p	19	89	33.3235	5.3	9.28039	0.580024	1.16005	12.7605	18.8508	274.352	1.74007	4.35018	-243.759	8.6	20	0	40	31	24	7
10	J185	White	Cryptomeria japonica	AM	term1	24	14	3.12	0.01	0.002	0.008	p	19	89	33.3235	5.3	9.28039	0.580024	1.16005	12.7605	18.8508	274.352	1.74007	4.35018	-243.759	8.6	20	0	40	31	24	7
10	J185	White	Cryptomeria japonica	AM	term1	24	15	4.33	0.046	0.011	0.035	p	19	89	33.3235	5.3	9.28039	0.580024	1.16005	12.7605	18.8508	274.352	1.74007	4.35018	-243.759	8.6	20	0	40	31	24	7
10	J185	White	Cryptomeria japonica	AM	term1	24	16	2.08	0.001			cut	19	89	33.3235	5.3	9.28039	0.580024	1.16005	12.7605	18.8508	274.352	1.74007	4.35018	-243.759	8.6	20	0	40	31	24	7
10	J185	White	Cryptomeria japonica	AM	term1	24	17	2.62	0.012	0.003	0.009	p	19	89	33.3235	5.3	9.28039	0.580024	1.16005	12.7605	18.8508	274.352	1.74007	4.35018	-243.759	8.6	20	0	40	31	24	7
10	J185	White	Cryptomeria japonica	AM	term1	24	18	3.89	0.033	0.005	0.028	p	19	89	33.3235	5.3	9.28039	0.580024	1.16005	12.7605	18.8508	274.352	1.74007	4.35018	-243.759	8.6	20	0	40	31	24	7
10	J185	White	Cryptomeria japonica	AM	term1	24	19	4.07	0.029	0.006	0.023	p	19	89	33.3235	5.3	9.28039	0.580024	1.16005	12.7605	18.8508	274.352	1.74007	4.35018	-243.759	8.6	20	0	40	31	24	7
10	J185	White	Cryptomeria japonica	AM	term1	24	20	3.53	0.024	0.008	0.016	p	19	89	33.3235	5.3	9.28039	0.580024	1.16005	12.7605	18.8508	274.352	1.74007	4.35018	-243.759	8.6	20	0	40	31	24	7
10	J185	White	Cryptomeria japonica	AM	term1	24	21	3.31	0.021	0.003	0.018	p	19	89	33.3235	5.3	9.28039	0.580024	1.16005	12.7605	18.8508	274.352	1.74007	4.35018	-243.759	8.6	20	0	40	31	24	7
10	J185	White	Cryptomeria japonica	AM	term1	24	22	3.39	0.021	0.003	0.018	p	19	89	33.3235	5.3	9.28039	0.580024	1.16005	12.7605	18.8508	274.352	1.74007	4.35018	-243.759	8.6	20	0	40	31	24	7
10	J185	White	Cryptomeria japonica	AM	term1	24	23	2.33	0.004			p	19	89	33.3235	5.3	9.28039	0.580024	1.16005	12.7605	18.8508	274.352	1.74007	4.35018	-243.759	8.6	20	0	40	31	24	7
10	J185	White	Cryptomeria japonica	AM	term1	24	24	3.54	0.026	0.007	0.019	p	19	89	33.3235	5.3	9.28039	0.580024	1.16005	12.7605	18.8508	274.352	1.74007	4.35018	-243.759	8.6	20	0	40	31	24	7
1	D270	Brown	Betula ermanii	ECM	term2	2	1	2.03				p	19.2	98	25.7125	4.4	6.90213	0.0414128	1.24238	7.17821	10.2151	27.0563	7.31626	23.0531	-2.409	13.7	35	0	50	7	2	5	0	24	0
1	D270	Brown	Betula ermanii	ECM	term2	2	2	2.53				p	19.2	98	25.7125	4.4	6.90213	0.0414128	1.24238	7.17821	10.2151	27.0563	7.31626	23.0531	-2.409	13.7	35	0	50	7	2	5	0	54	0
1	J199	White	Betula ermanii	ECM	term2	3	1	3.57				p	36.5	141.8	21.7583	4.61111	15.1162	0.327518	2.26743	10.5814	35.7751	31.7441	2.0155	6.8023	-7.74674	14	41	1	50	5	3	2	58	13	81.6901
1	J199	White	Betula ermanii	ECM	term2	3	2	2.18				p	36.5	141.8	21.7583	4.61111	15.1162	0.327518	2.26743	10.5814	35.7751	31.7441	2.0155	6.8023	-7.74674	14	41	1	50	5	3	2	5	8	38.4615
1	J199	White	Betula ermanii	ECM	term2	3	3	2.19				p	36.5	141.8	21.7583	4.61111	15.1162	0.327518	2.26743	10.5814	35.7751	31.7441	2.0155	6.8023	-7.74674	14	41	1	50	5	3	2	40	36	52.6316
3	D277	Brown	Betula ermanii	ECM	term2	1	1	1.63				p	28.5	123.5	24.6292	4.41111	4.49678	0	0.674517	4.64667	4.79657	19.1863	6.22055	23.0085	6.10276	11.6	50	0	50	5	1	4	0	12	0
4	soil4	Soil	Betula ermanii	ECM	term2	8	1	2.4				p			22.7417	5.35556	2.00252	3.29081	3.27079	1.46852	3.87155	3.73804	1.26827	3.8048	24.448	11.1	52	5	50	16	8	8
4	soil4	Soil	Betula ermanii	ECM	term2	8	2	3.93				p			22.7417	5.35556	2.00252	3.29081	3.27079	1.46852	3.87155	3.73804	1.26827	3.8048	24.448	11.1	52	5	50	16	8	8	13	24	35.1351
4	soil4	Soil	Betula ermanii	ECM	term2	8	3	1.69				p			22.7417	5.35556	2.00252	3.29081	3.27079	1.46852	3.87155	3.73804	1.26827	3.8048	24.448	11.1	52	5	50	16	8	8	10	14	41.6667
4	soil4	Soil	Betula ermanii	ECM	term2	8	4	2.83				p			22.7417	5.35556	2.00252	3.29081	3.27079	1.46852	3.87155	3.73804	1.26827	3.8048	24.448	11.1	52	5	50	16	8	8
4	soil4	Soil	Betula ermanii	ECM	term2	8	5	2.32				p			22.7417	5.35556	2.00252	3.29081	3.27079	1.46852	3.87155	3.73804	1.26827	3.8048	24.448	11.1	52	5	50	16	8	8
4	soil4	Soil	Betula ermanii	ECM	term2	8	6	3.27				p			22.7417	5.35556	2.00252	3.29081	3.27079	1.46852	3.87155	3.73804	1.26827	3.8048	24.448	11.1	52	5	50	16	8	8
4	soil4	Soil	Betula ermanii	ECM	term2	8	7	2.82				p			22.7417	5.35556	2.00252	3.29081	3.27079	1.46852	3.87155	3.73804	1.26827	3.8048	24.448	11.1	52	5	50	16	8	8
4	soil4	Soil	Betula ermanii	ECM	term2	8	8	2.45				p			22.7417	5.35556	2.00252	3.29081	3.27079	1.46852	3.87155	3.73804	1.26827	3.8048	24.448	11.1	52	5	50	16	8	8	59	44	57.2816
4	D273	Brown	Betula ermanii	ECM	term2	1	1	1.33				p	29.5	89.4	10.1042	4.6	3.48858	0.924473	3.31415	3.83744	8.54702	3.66301	0.348858	0.697716	24.3304	11.4	50	0	50	1	1	0	0	12	0
4	J200	White	Betula ermanii	ECM	term2	3	1	1.42				p	43.4	91	16.1917	4.38889	4.90212	0.0163404	3.10468	6.86297	11.6017	43.4655	7.35318	53.4331	-22.9174	11.6			50	7	3	4	0	25	0
4	J200	White	Betula ermanii	ECM	term2	3	2	2.1				p	43.4	91	16.1917	4.38889	4.90212	0.0163404	3.10468	6.86297	11.6017	43.4655	7.35318	53.4331	-22.9174	11.6			50	7	3	4	0	38	0
4	J200	White	Betula ermanii	ECM	term2	3	3	1.61				p	43.4	91	16.1917	4.38889	4.90212	0.0163404	3.10468	6.86297	11.6017	43.4655	7.35318	53.4331	-22.9174	11.6			50	7	3	4	0	23	0
5	soil5	Soil	Betula ermanii	ECM	term2	2	1	2.02				p			13.5833	5	1.56019	0.050706	5.81169	1.24815	1.40417	4.13449	0.429051	1.05313	24.7872	18.8	67	2	50	6	2	4	17	42	28.8136
5	soil5	Soil	Betula ermanii	ECM	term2	2	2	2				p			13.5833	5	1.56019	0.050706	5.81169	1.24815	1.40417	4.13449	0.429051	1.05313	24.7872	18.8	67	2	50	6	2	4	13	35	27.0833
5	D269	Brown	Betula ermanii	ECM	term2	17	1	1.6				p	28.5	84.5	41	4.2	2.79913	0.0279913	2.65918	5.87818	3.35896	13.4358	2.09935	6.57796	14.3049	19.3	50	0	50	19	17	2
5	D269	Brown	Betula ermanii	ECM	term2	17	2	0.88				p	28.5	84.5	41	4.2	2.79913	0.0279913	2.65918	5.87818	3.35896	13.4358	2.09935	6.57796	14.3049	19.3	50	0	50	19	17	2	0	11	0
5	D269	Brown	Betula ermanii	ECM	term2	17	3	1.14				p	28.5	84.5	41	4.2	2.79913	0.0279913	2.65918	5.87818	3.35896	13.4358	2.09935	6.57796	14.3049	19.3	50	0	50	19	17	2
5	D269	Brown	Betula ermanii	ECM	term2	17	4	1.61				p	28.5	84.5	41	4.2	2.79913	0.0279913	2.65918	5.87818	3.35896	13.4358	2.09935	6.57796	14.3049	19.3	50	0	50	19	17	2
5	D269	Brown	Betula ermanii	ECM	term2	17	5	1.25				p	28.5	84.5	41	4.2	2.79913	0.0279913	2.65918	5.87818	3.35896	13.4358	2.09935	6.57796	14.3049	19.3	50	0	50	19	17	2
5	D269	Brown	Betula ermanii	ECM	term2	17	6	1.15				p	28.5	84.5	41	4.2	2.79913	0.0279913	2.65918	5.87818	3.35896	13.4358	2.09935	6.57796	14.3049	19.3	50	0	50	19	17	2
5	D269	Brown	Betula ermanii	ECM	term2	17	7	1.13				p	28.5	84.5	41	4.2	2.79913	0.0279913	2.65918	5.87818	3.35896	13.4358	2.09935	6.57796	14.3049	19.3	50	0	50	19	17	2
5	D269	Brown	Betula ermanii	ECM	term2	17	8	1.61				p	28.5	84.5	41	4.2	2.79913	0.0279913	2.65918	5.87818	3.35896	13.4358	2.09935	6.57796	14.3049	19.3	50	0	50	19	17	2
5	D269	Brown	Betula ermanii	ECM	term2	17	9	1.13				p	28.5	84.5	41	4.2	2.79913	0.0279913	2.65918	5.87818	3.35896	13.4358	2.09935	6.57796	14.3049	19.3	50	0	50	19	17	2
5	D269	Brown	Betula ermanii	ECM	term2	17	10	1.51				p	28.5	84.5	41	4.2	2.79913	0.0279913	2.65918	5.87818	3.35896	13.4358	2.09935	6.57796	14.3049	19.3	50	0	50	19	17	2
5	D269	Brown	Betula ermanii	ECM	term2	17	11	1.32				p	28.5	84.5	41	4.2	2.79913	0.0279913	2.65918	5.87818	3.35896	13.4358	2.09935	6.57796	14.3049	19.3	50	0	50	19	17	2
5	D269	Brown	Betula ermanii	ECM	term2	17	12	1.9				p	28.5	84.5	41	4.2	2.79913	0.0279913	2.65918	5.87818	3.35896	13.4358	2.09935	6.57796	14.3049	19.3	50	0	50	19	17	2	0	44	0
5	D269	Brown	Betula ermanii	ECM	term2	17	13	1.28				p	28.5	84.5	41	4.2	2.79913	0.0279913	2.65918	5.87818	3.35896	13.4358	2.09935	6.57796	14.3049	19.3	50	0	50	19	17	2
5	D269	Brown	Betula ermanii	ECM	term2	17	14	1.8				p	28.5	84.5	41	4.2	2.79913	0.0279913	2.65918	5.87818	3.35896	13.4358	2.09935	6.57796	14.3049	19.3	50	0	50	19	17	2	0	28	0
5	D269	Brown	Betula ermanii	ECM	term2	17	15	1.3				p	28.5	84.5	41	4.2	2.79913	0.0279913	2.65918	5.87818	3.35896	13.4358	2.09935	6.57796	14.3049	19.3	50	0	50	19	17	2
5	D269	Brown	Betula ermanii	ECM	term2	17	16	1.38				p	28.5	84.5	41	4.2	2.79913	0.0279913	2.65918	5.87818	3.35896	13.4358	2.09935	6.57796	14.3049	19.3	50	0	50	19	17	2
5	D269	Brown	Betula ermanii	ECM	term2	17	17	1.19				p	28.5	84.5	41	4.2	2.79913	0.0279913	2.65918	5.87818	3.35896	13.4358	2.09935	6.57796	14.3049	19.3	50	0	50	19	17	2
6	J195	White	Betula ermanii	ECM	term2	1	1	1.84				p	22	75.5	9.74167	4.26667	12.9708	0.123532	0.30883	16.6768	10.1914	57.4423	2.16181	7.72074	-30.8288	29.6	23	0	50	5	1	4	0	8	0
7	J193	White	Betula ermanii	ECM	term2	2	1	2.25				p	22.5	99	12.475	4.56667	10.9828	0.141713	3.54283	7.79423	19.4856	20.5484	0.885708	2.65712	5.82371	23.3	42	0	50	2	2	0	40	32	55.5556
7	J193	White	Betula ermanii	ECM	term2	2	2	2.19				p	22.5	99	12.475	4.56667	10.9828	0.141713	3.54283	7.79423	19.4856	20.5484	0.885708	2.65712	5.82371	23.3	42	0	50	2	2	0	76	19	80
8	D262	Brown	Betula ermanii	ECM	term2	2	1	2.11				p	29	95	22.5667	4.36667	8.69056	0.280341	5.60681	8.9709	7.98971	13.4563	0.420511	0.420511	14.3243	9.6	47	0	50	6	2	4	0	10	0
8	D262	Brown	Betula ermanii	ECM	term2	2	2	2.11				p	29	95	22.5667	4.36667	8.69056	0.280341	5.60681	8.9709	7.98971	13.4563	0.420511	0.420511	14.3243	9.6	47	0	50	6	2	4	0	8	0
8	J189	White	Betula ermanii	ECM	term2	21	1	0.61				p	38	93.2	29.15	3.76667	7.70446	0.192611	7.22293	15.4089	38.5223	85.7121	17.5758	83.0637	-71.8985	7.4	34	0	50	21	21	0
8	J189	White	Betula ermanii	ECM	term2	21	2	1.49				p	38	93.2	29.15	3.76667	7.70446	0.192611	7.22293	15.4089	38.5223	85.7121	17.5758	83.0637	-71.8985	7.4	34	0	50	21	21	0	13	75	14.7727
8	J189	White	Betula ermanii	ECM	term2	21	3	1.5				p	38	93.2	29.15	3.76667	7.70446	0.192611	7.22293	15.4089	38.5223	85.7121	17.5758	83.0637	-71.8985	7.4	34	0	50	21	21	0
8	J189	White	Betula ermanii	ECM	term2	21	4	0.98				p	38	93.2	29.15	3.76667	7.70446	0.192611	7.22293	15.4089	38.5223	85.7121	17.5758	83.0637	-71.8985	7.4	34	0	50	21	21	0
8	J189	White	Betula ermanii	ECM	term2	21	5	1.56				p	38	93.2	29.15	3.76667	7.70446	0.192611	7.22293	15.4089	38.5223	85.7121	17.5758	83.0637	-71.8985	7.4	34	0	50	21	21	0
8	J189	White	Betula ermanii	ECM	term2	21	6	1.06				p	38	93.2	29.15	3.76667	7.70446	0.192611	7.22293	15.4089	38.5223	85.7121	17.5758	83.0637	-71.8985	7.4	34	0	50	21	21	0
8	J189	White	Betula ermanii	ECM	term2	21	7	1.72				p	38	93.2	29.15	3.76667	7.70446	0.192611	7.22293	15.4089	38.5223	85.7121	17.5758	83.0637	-71.8985	7.4	34	0	50	21	21	0
8	J189	White	Betula ermanii	ECM	term2	21	8	1.65				p	38	93.2	29.15	3.76667	7.70446	0.192611	7.22293	15.4089	38.5223	85.7121	17.5758	83.0637	-71.8985	7.4	34	0	50	21	21	0	0	47	0
8	J189	White	Betula ermanii	ECM	term2	21	9	1.39				p	38	93.2	29.15	3.76667	7.70446	0.192611	7.22293	15.4089	38.5223	85.7121	17.5758	83.0637	-71.8985	7.4	34	0	50	21	21	0
8	J189	White	Betula ermanii	ECM	term2	21	10	0.64				p	38	93.2	29.15	3.76667	7.70446	0.192611	7.22293	15.4089	38.5223	85.7121	17.5758	83.0637	-71.8985	7.4	34	0	50	21	21	0
8	J189	White	Betula ermanii	ECM	term2	21	11	1.16				p	38	93.2	29.15	3.76667	7.70446	0.192611	7.22293	15.4089	38.5223	85.7121	17.5758	83.0637	-71.8985	7.4	34	0	50	21	21	0
8	J189	White	Betula ermanii	ECM	term2	21	12	1.33				p	38	93.2	29.15	3.76667	7.70446	0.192611	7.22293	15.4089	38.5223	85.7121	17.5758	83.0637	-71.8985	7.4	34	0	50	21	21	0
8	J189	White	Betula ermanii	ECM	term2	21	13	1.45				p	38	93.2	29.15	3.76667	7.70446	0.192611	7.22293	15.4089	38.5223	85.7121	17.5758	83.0637	-71.8985	7.4	34	0	50	21	21	0	2	25	7.40741
8	J189	White	Betula ermanii	ECM	term2	21	14	1.44				p	38	93.2	29.15	3.76667	7.70446	0.192611	7.22293	15.4089	38.5223	85.7121	17.5758	83.0637	-71.8985	7.4	34	0	50	21	21	0
8	J189	White	Betula ermanii	ECM	term2	21	15	1.69				p	38	93.2	29.15	3.76667	7.70446	0.192611	7.22293	15.4089	38.5223	85.7121	17.5758	83.0637	-71.8985	7.4	34	0	50	21	21	0
8	J189	White	Betula ermanii	ECM	term2	21	16	0.81				p	38	93.2	29.15	3.76667	7.70446	0.192611	7.22293	15.4089	38.5223	85.7121	17.5758	83.0637	-71.8985	7.4	34	0	50	21	21	0
8	J189	White	Betula ermanii	ECM	term2	21	17	1.72				p	38	93.2	29.15	3.76667	7.70446	0.192611	7.22293	15.4089	38.5223	85.7121	17.5758	83.0637	-71.8985	7.4	34	0	50	21	21	0
8	J189	White	Betula ermanii	ECM	term2	21	18	1.05				p	38	93.2	29.15	3.76667	7.70446	0.192611	7.22293	15.4089	38.5223	85.7121	17.5758	83.0637	-71.8985	7.4	34	0	50	21	21	0
8	J189	White	Betula ermanii	ECM	term2	21	19	0.61				p	38	93.2	29.15	3.76667	7.70446	0.192611	7.22293	15.4089	38.5223	85.7121	17.5758	83.0637	-71.8985	7.4	34	0	50	21	21	0
8	J189	White	Betula ermanii	ECM	term2	21	20	0.48				p	38	93.2	29.15	3.76667	7.70446	0.192611	7.22293	15.4089	38.5223	85.7121	17.5758	83.0637	-71.8985	7.4	34	0	50	21	21	0
8	J189	White	Betula ermanii	ECM	term2	21	21	1.15				p	38	93.2	29.15	3.76667	7.70446	0.192611	7.22293	15.4089	38.5223	85.7121	17.5758	83.0637	-71.8985	7.4	34	0	50	21	21	0
10	soil10	Soil	Betula ermanii	ECM	term2	1	1	2.41				p			16.5625	4.96667	5.22707	0.0791981	4.35589	2.53434	2.85113	3.80151	0.83158	1.38597	24.666	0.86			50	10	1	9	7	17	29.1667
10	D257	Brown	Betula ermanii	ECM	term2	1	1	2.49				p	32	108	18.7292	4.1	4.46897	1.95517	2.7931	6.14483	9.21724	17.5966	2.23448	4.88793	9.80696	16.9	68	1	50	14	1	13	7	31	18.4211
2	D274	Brown	Chamaecyparis obtusa	AM	term2	2	1	2.78	0.008			p	22.3	83.7	30.8625	4.2	6.96962	0.574994	1.21968	9.06051	16.0301	21.9543	2.96209	9.93171	3.81467	10.7	48	0	70	2	2	0
2	D274	Brown	Chamaecyparis obtusa	AM	term2	2	2	2.53	0.006			p	22.3	83.7	30.8625	4.2	6.96962	0.574994	1.21968	9.06051	16.0301	21.9543	2.96209	9.93171	3.81467	10.7	48	0	70	2	2	0
2	J203	White	Chamaecyparis obtusa	AM	term2	1	1	2.24	0.003			p	49	189.8	12.425	4.9	12.7475	0.0509899	4.84404	8.15838	26.0048	34.6731	2.80444	11.9826	-10.1227	9.6	17	0	70	2	1	1
3	soil3	Soil	Chamaecyparis obtusa	AM	term2	1	1	3.1	0.005			p			12.125	5.38889	7.11957	0.907746	7.65354	9.01813	4.86504	6.28896	1.48324	3.9751	21.26	12.5	22	0	70	1	1	0
3	D278	Brown	Chamaecyparis obtusa	AM	term2	2	1	3.24	0.008			p	19.2	145.2	16.1875	4.38889	4.36138	0.0218069	0.545172	4.57944	5.12462	19.1901	5.23365	17.1184	6.92631	12.1	38	0	70	2	2	0
3	D278	Brown	Chamaecyparis obtusa	AM	term2	2	2	2.29	0.001			p	19.2	145.2	16.1875	4.38889	4.36138	0.0218069	0.545172	4.57944	5.12462	19.1901	5.23365	17.1184	6.92631	12.1	38	0	70	2	2	0
4	soil4	Soil	Chamaecyparis obtusa	AM	term2	4	1	4.21	0.012			p			22.7417	5.35556	2.00252	3.29081	3.27079	1.46852	3.87155	3.73804	1.26827	3.8048	24.448	11.1	52	1	70	6	4	2	23	2	92
4	soil4	Soil	Chamaecyparis obtusa	AM	term2	4	2	3.2	0.01			p			22.7417	5.35556	2.00252	3.29081	3.27079	1.46852	3.87155	3.73804	1.26827	3.8048	24.448	11.1	52	1	70	6	4	2
4	soil4	Soil	Chamaecyparis obtusa	AM	term2	4	3	3.25	0.008			p			22.7417	5.35556	2.00252	3.29081	3.27079	1.46852	3.87155	3.73804	1.26827	3.8048	24.448	11.1	52	1	70	6	4	2
4	soil4	Soil	Chamaecyparis obtusa	AM	term2	4	4	1.9	0.005			p			22.7417	5.35556	2.00252	3.29081	3.27079	1.46852	3.87155	3.73804	1.26827	3.8048	24.448	11.1	52	1	70	6	4	2
4	D272	Brown	Chamaecyparis obtusa	AM	term2	3	1	3.21	0.015			p	30.5	85.9	23.0833	4.51111	5.19313	0	0.649142	5.45279	6.23176	10.7757	1.42811	4.80365	16.7738	12.9	30	0	70	3	3	0	4	34	10.5263
4	D272	Brown	Chamaecyparis obtusa	AM	term2	3	2	2.81	0.004			p	30.5	85.9	23.0833	4.51111	5.19313	0	0.649142	5.45279	6.23176	10.7757	1.42811	4.80365	16.7738	12.9	30	0	70	3	3	0
4	D272	Brown	Chamaecyparis obtusa	AM	term2	3	3	2.04	0.007			p	30.5	85.9	23.0833	4.51111	5.19313	0	0.649142	5.45279	6.23176	10.7757	1.42811	4.80365	16.7738	12.9	30	0	70	3	3	0
5	soil5	Soil	Chamaecyparis obtusa	AM	term2	4	1	4.02	0.014			p			13.5833	5	1.56019	0.050706	5.81169	1.24815	1.40417	4.13449	0.429051	1.05313	24.7872	18.8	67	1	70	5	4	1	25	31	44.6429
5	soil5	Soil	Chamaecyparis obtusa	AM	term2	4	2	3.6	0.011			p			13.5833	5	1.56019	0.050706	5.81169	1.24815	1.40417	4.13449	0.429051	1.05313	24.7872	18.8	67	1	70	5	4	1
5	soil5	Soil	Chamaecyparis obtusa	AM	term2	4	3	3.43	0.01			p			13.5833	5	1.56019	0.050706	5.81169	1.24815	1.40417	4.13449	0.429051	1.05313	24.7872	18.8	67	1	70	5	4	1
5	soil5	Soil	Chamaecyparis obtusa	AM	term2	4	4	4.18	0.012			p			13.5833	5	1.56019	0.050706	5.81169	1.24815	1.40417	4.13449	0.429051	1.05313	24.7872	18.8	67	1	70	5	4	1
5	D269	Brown	Chamaecyparis obtusa	AM	term2	3	1	3.66	0.015			p	28.5	84.5	41	4.2	2.79913	0.0279913	2.65918	5.87818	3.35896	13.4358	2.09935	6.57796	14.3049	19.3	50	0	70	3	3	0	29	0	100
5	D269	Brown	Chamaecyparis obtusa	AM	term2	3	2	3.86	0.011			p	28.5	84.5	41	4.2	2.79913	0.0279913	2.65918	5.87818	3.35896	13.4358	2.09935	6.57796	14.3049	19.3	50	0	70	3	3	0
5	D269	Brown	Chamaecyparis obtusa	AM	term2	3	3	3.65	0.01			p	28.5	84.5	41	4.2	2.79913	0.0279913	2.65918	5.87818	3.35896	13.4358	2.09935	6.57796	14.3049	19.3	50	0	70	3	3	0
5	J198	White	Chamaecyparis obtusa	AM	term2	1	1	4.09	0.011			p	36	69.4	23.6375	4.38889	12.8211	0.705162	6.19688	8.97479	19.6591	31.1981	2.56422	12.1801	-6.13106	19.2	40	0	70	2	1	1	1	32	3.0303
7	soil7	Soil	Chamaecyparis obtusa	AM	term2	1	1	2.95	0.006			p			14.5958	4.66667	16.3621	0.0730452	37.9835	9.34979	6.28189	31.5555	5.55144	12.4177	-4.90577	12.8	45	1	70	3	1	2	14	4	77.7778
7	J192	White	Chamaecyparis obtusa	AM	term2	2	1	3.52	0.01			p	21	98.5	15.1833	4.3	12.4746	0.120722	1.60962	12.877	9.25533	71.6282	8.85292	41.2466	-49.2609	22.9	24	3	70	2	2	0	20	21	48.7805
7	J192	White	Chamaecyparis obtusa	AM	term2	2	2	3.22	0.009			p	21	98.5	15.1833	4.3	12.4746	0.120722	1.60962	12.877	9.25533	71.6282	8.85292	41.2466	-49.2609	22.9	24	3	70	2	2	0
8	soil8	Soil	Chamaecyparis obtusa	AM	term2	4	1	2.56	0.003			p			17.4917	4.36667	6.41804	0.0451974	9.49146	5.15251	3.16382	5.2429	2.57625	3.38981	22.8063	10.6	31	1	70	4	4	0	18	3	85.7143
8	soil8	Soil	Chamaecyparis obtusa	AM	term2	4	2	2.64	0.004			p			17.4917	4.36667	6.41804	0.0451974	9.49146	5.15251	3.16382	5.2429	2.57625	3.38981	22.8063	10.6	31	1	70	4	4	0
8	soil8	Soil	Chamaecyparis obtusa	AM	term2	4	3	2.01	0.001			p			17.4917	4.36667	6.41804	0.0451974	9.49146	5.15251	3.16382	5.2429	2.57625	3.38981	22.8063	10.6	31	1	70	4	4	0
8	soil8	Soil	Chamaecyparis obtusa	AM	term2	4	4	2.12	0.004			p			17.4917	4.36667	6.41804	0.0451974	9.49146	5.15251	3.16382	5.2429	2.57625	3.38981	22.8063	10.6	31	1	70	4	4	0
8	D261	Brown	Chamaecyparis obtusa	AM	term2	2	1	2.4	0.005			cut	25	99.8	23.2917	4.33333	5.69062	0.355664	3.55664	7.82461	8.00244	15.827	0.88916	0.88916	12.0959	11.1	78	3	70	3	2	1
8	D261	Brown	Chamaecyparis obtusa	AM	term2	2	2	4.57	0.002			cut	25	99.8	23.2917	4.33333	5.69062	0.355664	3.55664	7.82461	8.00244	15.827	0.88916	0.88916	12.0959	11.1	78	3	70	3	2	1
8	J190	White	Chamaecyparis obtusa	AM	term2	4	1	4.14	0.015			p	41.3	84.2	25.4458	3.96667	6.164	0.0880571	1.32086	4.9899	6.60428	6.45752	4.25609	13.9424	19.6469	6.2	50	1	70	4	4	0	7	4	63.6364
8	J190	White	Chamaecyparis obtusa	AM	term2	4	2	2.35	0.005			p	41.3	84.2	25.4458	3.96667	6.164	0.0880571	1.32086	4.9899	6.60428	6.45752	4.25609	13.9424	19.6469	6.2	50	1	70	4	4	0
8	J190	White	Chamaecyparis obtusa	AM	term2	4	3	3.16	0.008			p	41.3	84.2	25.4458	3.96667	6.164	0.0880571	1.32086	4.9899	6.60428	6.45752	4.25609	13.9424	19.6469	6.2	50	1	70	4	4	0
8	J190	White	Chamaecyparis obtusa	AM	term2	4	4	3.43	0.009			p	41.3	84.2	25.4458	3.96667	6.164	0.0880571	1.32086	4.9899	6.60428	6.45752	4.25609	13.9424	19.6469	6.2	50	1	70	4	4	0
9	D260	Brown	Chamaecyparis obtusa	AM	term2	2	1	2.1	0.006			p	34	98	31.5958	4.56667	5.17491	0.0808579	3.23432	5.49834	7.43893	10.6732	0.485148	0.323432	17.4385	8.2	66	7	70	2	2	0
9	D260	Brown	Chamaecyparis obtusa	AM	term2	2	2	2.78	0.004			cut	34	98	31.5958	4.56667	5.17491	0.0808579	3.23432	5.49834	7.43893	10.6732	0.485148	0.323432	17.4385	8.2	66	7	70	2	2	0
9	J187	White	Chamaecyparis obtusa	AM	term2	6	1	3.67	0.006			p	36.5	94.8	20.3458	4.53333	7.53247	0.171192	1.36954	11.6411	13.6954	67.1074	1.71192	1.71192	-39.2612	11.6	37	0	70	6	6	0	0	15	0
9	J187	White	Chamaecyparis obtusa	AM	term2	6	2	2.49	0.005			p	36.5	94.8	20.3458	4.53333	7.53247	0.171192	1.36954	11.6411	13.6954	67.1074	1.71192	1.71192	-39.2612	11.6	37	0	70	6	6	0
9	J187	White	Chamaecyparis obtusa	AM	term2	6	3	3.61	0.005			p	36.5	94.8	20.3458	4.53333	7.53247	0.171192	1.36954	11.6411	13.6954	67.1074	1.71192	1.71192	-39.2612	11.6	37	0	70	6	6	0
9	J187	White	Chamaecyparis obtusa	AM	term2	6	4	3.3	0.006			p	36.5	94.8	20.3458	4.53333	7.53247	0.171192	1.36954	11.6411	13.6954	67.1074	1.71192	1.71192	-39.2612	11.6	37	0	70	6	6	0
9	J187	White	Chamaecyparis obtusa	AM	term2	6	5	2.88	0.006			p	36.5	94.8	20.3458	4.53333	7.53247	0.171192	1.36954	11.6411	13.6954	67.1074	1.71192	1.71192	-39.2612	11.6	37	0	70	6	6	0
9	J187	White	Chamaecyparis obtusa	AM	term2	6	6	2.67	0.003			p	36.5	94.8	20.3458	4.53333	7.53247	0.171192	1.36954	11.6411	13.6954	67.1074	1.71192	1.71192	-39.2612	11.6	37	0	70	6	6	0
10	soil10	Soil	Chamaecyparis obtusa	AM	term2	1	1	3.07	0.004			cut			16.5625	4.96667	5.22707	0.0791981	4.35589	2.53434	2.85113	3.80151	0.83158	1.38597	24.666	0.86			70	1	1	0
10	D256	Brown	Chamaecyparis obtusa	AM	term2	2	1	3.02	0.006			p	22	93.5	30.7417	4.43333	11.4349	0.158818	6.3527	6.98797	11.9113	16.8347	0.476453	0.476453	10.6053	10.4	61	6	70	4	2	2
10	D256	Brown	Chamaecyparis obtusa	AM	term2	2	2	2.3	0.002			p	22	93.5	30.7417	4.43333	11.4349	0.158818	6.3527	6.98797	11.9113	16.8347	0.476453	0.476453	10.6053	10.4	61	6	70	4	2	2
10	J185	White	Chamaecyparis obtusa	AM	term2	6	1	2.49	0.007			p	19	89	31.1	5.3	9.28039	0.580024	1.16005	12.7605	18.8508	274.352	1.74007	4.35018	-243.759	8.6	20	0	70	6	6	0	0	27	0
10	J185	White	Chamaecyparis obtusa	AM	term2	6	2	2.61	0.006			p	19	89	31.1	5.3	9.28039	0.580024	1.16005	12.7605	18.8508	274.352	1.74007	4.35018	-243.759	8.6	20	0	70	6	6	0
10	J185	White	Chamaecyparis obtusa	AM	term2	6	3	3.65	0.007			p	19	89	31.1	5.3	9.28039	0.580024	1.16005	12.7605	18.8508	274.352	1.74007	4.35018	-243.759	8.6	20	0	70	6	6	0
10	J185	White	Chamaecyparis obtusa	AM	term2	6	4	4.08	0.01			p	19	89	31.1	5.3	9.28039	0.580024	1.16005	12.7605	18.8508	274.352	1.74007	4.35018	-243.759	8.6	20	0	70	6	6	0
10	J185	White	Chamaecyparis obtusa	AM	term2	6	5	2.38	0.005			p	19	89	31.1	5.3	9.28039	0.580024	1.16005	12.7605	18.8508	274.352	1.74007	4.35018	-243.759	8.6	20	0	70	6	6	0
10	J185	White	Chamaecyparis obtusa	AM	term2	6	6	3.26	0.005			p	19	89	31.1	5.3	9.28039	0.580024	1.16005	12.7605	18.8508	274.352	1.74007	4.35018	-243.759	8.6	20	0	70	6	6	0
1	soil1	Soil	Toxicodendron trichocarpa	AM	term2	2	1	3.32	0.028	0.008	0.02	p			13.875	5.28889	3.79503	10.8775	8.96576	2.46677	5.31305	5.5028	1.56545	2.70396	22.7718	12.7	32	0	40	2	2	0	11	33	25
1	soil1	Soil	Toxicodendron trichocarpa	AM	term2	2	2	3.22	0.018	0.005	0.013	p			13.875	5.28889	3.79503	10.8775	8.96576	2.46677	5.31305	5.5028	1.56545	2.70396	22.7718	12.7	32	0	40	2	2	0
1	D271	Brown	Toxicodendron trichocarpa	AM	term2	1	1	4.33	0.032	0.01	0.022	p	18.8	68.2	25.775	4.4	8.86165	1.07817	4.28313	12.1109	22.4495	33.3789	1.92002	5.46469	-7.60021	13.7	42	0	40	1	1	0	3	22	12
1	J199	White	Toxicodendron trichocarpa	AM	term2	1	1	4.61	0.033	0.006	0.027	p	36.5	141.8	21.7583	4.61111	15.1162	0.327518	2.26743	10.5814	35.7751	31.7441	2.0155	6.8023	-7.74674	14	41	0	40	1	1	0	29	7	80.5556
2	soil2	Soil	Toxicodendron trichocarpa	AM	term2	1	1	3.16	0.04	0.007	0.033	p			13.1083	5.23333	3.27588	0.388425	7.44092	2.90149	3.13548	2.6207	1.31035	2.15272	25.7998	12.2	53	2	40	1	1	0	16	0	100
2	D275	Brown	Toxicodendron trichocarpa	AM	term2	4	1	3.07	0.034	0.008	0.026	p	27.2	83.2	33.6542	4.6	5.57788	1.99409	4.04397	5.85678	18.407	13.3869	1.81281	6.55401	12.7674	10.7	19	0	40	4	4	0	28	43	39.4366
2	D275	Brown	Toxicodendron trichocarpa	AM	term2	4	2	4.7	0.055	0.024	0.031	p	27.2	83.2	33.6542	4.6	5.57788	1.99409	4.04397	5.85678	18.407	13.3869	1.81281	6.55401	12.7674	10.7	19	0	40	4	4	0
2	D275	Brown	Toxicodendron trichocarpa	AM	term2	4	3	2.85	0.054	0.019	0.035	p	27.2	83.2	33.6542	4.6	5.57788	1.99409	4.04397	5.85678	18.407	13.3869	1.81281	6.55401	12.7674	10.7	19	0	40	4	4	0
2	D275	Brown	Toxicodendron trichocarpa	AM	term2	4	4	2.72	0.042	0.017	0.025	p	27.2	83.2	33.6542	4.6	5.57788	1.99409	4.04397	5.85678	18.407	13.3869	1.81281	6.55401	12.7674	10.7	19	0	40	4	4	0
2	J203	White	Toxicodendron trichocarpa	AM	term2	3	1	3.45	0.028	0.013	0.015	p	49	189.8	12.425	4.9	12.7475	0.0509899	4.84404	8.15838	26.0048	34.6731	2.80444	11.9826	-10.1227	9.6	17	0	40	3	3	0	3	23	11.5385
2	J203	White	Toxicodendron trichocarpa	AM	term2	3	2	2.68	0.025	0.018	0.007	p	49	189.8	12.425	4.9	12.7475	0.0509899	4.84404	8.15838	26.0048	34.6731	2.80444	11.9826	-10.1227	9.6	17	0	40	3	3	0
2	J203	White	Toxicodendron trichocarpa	AM	term2	3	3	3.46	0.033	0.007	0.026	p	49	189.8	12.425	4.9	12.7475	0.0509899	4.84404	8.15838	26.0048	34.6731	2.80444	11.9826	-10.1227	9.6	17	0	40	3	3	0
3	soil3	Soil	Toxicodendron trichocarpa	AM	term2	2	1	2.96	0.007	0.002	0.005	p			12.125	5.38889	7.11957	0.907746	7.65354	9.01813	4.86504	6.28896	1.48324	3.9751	21.26	12.5	22	0	40	2	2	0	9	8	52.9412
3	soil3	Soil	Toxicodendron trichocarpa	AM	term2	2	2	3.12	0.007	0.004	0.003	p			12.125	5.38889	7.11957	0.907746	7.65354	9.01813	4.86504	6.28896	1.48324	3.9751	21.26	12.5	22	0	40	2	2	0
3	D277	Brown	Toxicodendron trichocarpa	AM	term2	2	1	3.04	0.033	0.017	0.016	p	28.5	123.5	24.6292	4.41111	4.49678	0	0.674517	4.64667	4.79657	19.1863	6.22055	23.0085	6.10276	11.6	50	0	40	2	2	0	66	0	100
3	D277	Brown	Toxicodendron trichocarpa	AM	term2	2	2	3.38	0.033	0.009	0.024	p	28.5	123.5	24.6292	4.41111	4.49678	0	0.674517	4.64667	4.79657	19.1863	6.22055	23.0085	6.10276	11.6	50	0	40	2	2	0
3	J204	White	Toxicodendron trichocarpa	AM	term2	5	1	3.68	0.035	0.013	0.022	p	28.6	93.7	17.9875	4.68889	9.04285	0	0.452143	9.94714	16.2771	41.5971	6.78214	25.7721	-17.9423	10.4	25	0	40	5	5	0	4	64	5.88235
3	J204	White	Toxicodendron trichocarpa	AM	term2	5	2	2.52	0.028	0.011	0.017	p	28.6	93.7	17.9875	4.68889	9.04285	0	0.452143	9.94714	16.2771	41.5971	6.78214	25.7721	-17.9423	10.4	25	0	40	5	5	0
3	J204	White	Toxicodendron trichocarpa	AM	term2	5	3	3.37	0.025	0.005	0.02	p	28.6	93.7	17.9875	4.68889	9.04285	0	0.452143	9.94714	16.2771	41.5971	6.78214	25.7721	-17.9423	10.4	25	0	40	5	5	0
3	J204	White	Toxicodendron trichocarpa	AM	term2	5	4	3.01	0.042	0.018	0.024	p	28.6	93.7	17.9875	4.68889	9.04285	0	0.452143	9.94714	16.2771	41.5971	6.78214	25.7721	-17.9423	10.4	25	0	40	5	5	0
3	J204	White	Toxicodendron trichocarpa	AM	term2	5	5	3.33	0.03	0.007	0.023	p	28.6	93.7	17.9875	4.68889	9.04285	0	0.452143	9.94714	16.2771	41.5971	6.78214	25.7721	-17.9423	10.4	25	0	40	5	5	0
4	soil4	Soil	Toxicodendron trichocarpa	AM	term2	2	1	3.55	0.029	0.011	0.018	p			22.7417	5.35556	2.00252	3.29081	3.27079	1.46852	3.87155	3.73804	1.26827	3.8048	24.448	11.1	52	1	40	2	2	0	46	0	100
4	soil4	Soil	Toxicodendron trichocarpa	AM	term2	2	2	3.08	0.06	0.029	0.031	p			22.7417	5.35556	2.00252	3.29081	3.27079	1.46852	3.87155	3.73804	1.26827	3.8048	24.448	11.1	52	1	40	2	2	0
4	D272	Brown	Toxicodendron trichocarpa	AM	term2	3	1	4.57	0.064	0.026	0.038	p	30.5	85.9	23.0833	4.51111	5.19313	0	0.649142	5.45279	6.23176	10.7757	1.42811	4.80365	16.7738	12.9	30	0	40	3	3	0	5	74	6.32911
4	D272	Brown	Toxicodendron trichocarpa	AM	term2	3	2	2.7	0.031	0.02	0.011	p	30.5	85.9	23.0833	4.51111	5.19313	0	0.649142	5.45279	6.23176	10.7757	1.42811	4.80365	16.7738	12.9	30	0	40	3	3	0
4	D272	Brown	Toxicodendron trichocarpa	AM	term2	3	3	3.16	0.038	0.012	0.026	p	30.5	85.9	23.0833	4.51111	5.19313	0	0.649142	5.45279	6.23176	10.7757	1.42811	4.80365	16.7738	12.9	30	0	40	3	3	0
4	J201	White	Toxicodendron trichocarpa	AM	term2	6	1	2.78	0.038	0.016	0.022	p	44	63.5	18.3208	4.65556	7.35679	0	0.490452	7.84724	9.56382	43.1598	1.71658	6.62111	-15.8455	12.3	52	0	40	7	6	1	14	43	24.5614
4	J201	White	Toxicodendron trichocarpa	AM	term2	6	2	2.87	0.04	0.024	0.016	p	44	63.5	18.3208	4.65556	7.35679	0	0.490452	7.84724	9.56382	43.1598	1.71658	6.62111	-15.8455	12.3	52	0	40	7	6	1
4	J201	White	Toxicodendron trichocarpa	AM	term2	6	3	2.6	0.044	0.018	0.026	p	44	63.5	18.3208	4.65556	7.35679	0	0.490452	7.84724	9.56382	43.1598	1.71658	6.62111	-15.8455	12.3	52	0	40	7	6	1
4	J201	White	Toxicodendron trichocarpa	AM	term2	6	4	3	0.041	0.016	0.025	p	44	63.5	18.3208	4.65556	7.35679	0	0.490452	7.84724	9.56382	43.1598	1.71658	6.62111	-15.8455	12.3	52	0	40	7	6	1
4	J201	White	Toxicodendron trichocarpa	AM	term2	6	5	3.99	0.043	0.024	0.019	p	44	63.5	18.3208	4.65556	7.35679	0	0.490452	7.84724	9.56382	43.1598	1.71658	6.62111	-15.8455	12.3	52	0	40	7	6	1
4	J201	White	Toxicodendron trichocarpa	AM	term2	6	6	2.32	0.04	0.026	0.014	p	44	63.5	18.3208	4.65556	7.35679	0	0.490452	7.84724	9.56382	43.1598	1.71658	6.62111	-15.8455	12.3	52	0	40	7	6	1
6	soil6	Soil	Toxicodendron trichocarpa	AM	term2	1	1	2.44	0.009			p			13.4458	5	10.3579	4.23733	14.1244	4.02332	7.27622	18.6614	1.02723	2.35407	9.35607	16.5	45	0	40	1	1	0
6	J196	White	Toxicodendron trichocarpa	AM	term2	1	1	2.39	0.017			p	29	74.5	21.8875	4.53333	9.18715	0.131245	0.437483	11.8121	7.43722	29.7489	1.09371	1.09371	-1.96819	19.9	37	0	40	1	1	0
7	soil7	Soil	Toxicodendron trichocarpa	AM	term2	2	1	2.31	0.036	0.016	0.02	p			14.5958	4.66667	16.3621	0.0730452	37.9835	9.34979	6.28189	31.5555	5.55144	12.4177	-4.90577	12.8	45	1	40	2	2	0	35	2	94.5946
7	soil7	Soil	Toxicodendron trichocarpa	AM	term2	2	2	3.05	0.018	0.005	0.013	p			14.5958	4.66667	16.3621	0.0730452	37.9835	9.34979	6.28189	31.5555	5.55144	12.4177	-4.90577	12.8	45	1	40	2	2	0
7	J192	White	Toxicodendron trichocarpa	AM	term2	3	1	3.32	0.042	0.015	0.027	p	21	98.5	15.1833	4.3	12.4746	0.120722	1.60962	12.877	9.25533	71.6282	8.85292	41.2466	-49.2609	22.9	24	3	40	3	3	0	8	37	17.7778
7	J192	White	Toxicodendron trichocarpa	AM	term2	3	2	3.5	0.036	0.013	0.023	p	21	98.5	15.1833	4.3	12.4746	0.120722	1.60962	12.877	9.25533	71.6282	8.85292	41.2466	-49.2609	22.9	24	3	40	3	3	0
7	J192	White	Toxicodendron trichocarpa	AM	term2	3	3	2.45	0.044	0.017	0.027	p	21	98.5	15.1833	4.3	12.4746	0.120722	1.60962	12.877	9.25533	71.6282	8.85292	41.2466	-49.2609	22.9	24	3	40	3	3	0
8	soil8	Soil	Toxicodendron trichocarpa	AM	term2	1	1	3.32	0.009	0.002	0.007	p			17.4917	4.36667	6.41804	0.0451974	9.49146	5.15251	3.16382	5.2429	2.57625	3.38981	22.8063	10.6	31	1	40	1	1	0	25	7	78.125
8	J190	White	Toxicodendron trichocarpa	AM	term2	4	1	3.31	0.044	0.018	0.026	p	41.3	84.2	25.4458	3.96667	6.164	0.0880571	1.32086	4.9899	6.60428	6.45752	4.25609	13.9424	19.6469	6.2	50	1	40	4	4	0	38	1	97.4359
8	J190	White	Toxicodendron trichocarpa	AM	term2	4	2	3.09	0.045	0.01	0.035	p	41.3	84.2	25.4458	3.96667	6.164	0.0880571	1.32086	4.9899	6.60428	6.45752	4.25609	13.9424	19.6469	6.2	50	1	40	4	4	0
8	J190	White	Toxicodendron trichocarpa	AM	term2	4	3	2.75	0.048	0.021	0.027	p	41.3	84.2	25.4458	3.96667	6.164	0.0880571	1.32086	4.9899	6.60428	6.45752	4.25609	13.9424	19.6469	6.2	50	1	40	4	4	0
8	J190	White	Toxicodendron trichocarpa	AM	term2	4	4	2.65	0.051	0.023	0.028	p	41.3	84.2	25.4458	3.96667	6.164	0.0880571	1.32086	4.9899	6.60428	6.45752	4.25609	13.9424	19.6469	6.2	50	1	40	4	4	0
9	soil9	Soil	Toxicodendron trichocarpa	AM	term2	1	1	3.27	0.024	0.006	0.018	p			15.95	4.6	3.74016	0.592953	6.38565	3.37527	2.87354	6.65932	0.684176	1.14029	21.9467	12.9	53	1	40	3	1	2	26	15	63.4146
9	D260	Brown	Toxicodendron trichocarpa	AM	term2	4	1	2.44	0.03	0.009	0.021	p	34	98	31.5958	4.56667	5.17491	0.0808579	3.23432	5.49834	7.43893	10.6732	0.485148	0.323432	17.4385	8.2	66	7	40	4	4	0	39	8	82.9787
9	D260	Brown	Toxicodendron trichocarpa	AM	term2	4	2	3.45	0.025	0.008	0.017	p	34	98	31.5958	4.56667	5.17491	0.0808579	3.23432	5.49834	7.43893	10.6732	0.485148	0.323432	17.4385	8.2	66	7	40	4	4	0
9	D260	Brown	Toxicodendron trichocarpa	AM	term2	4	3	2.78	0.004			p	34	98	31.5958	4.56667	5.17491	0.0808579	3.23432	5.49834	7.43893	10.6732	0.485148	0.323432	17.4385	8.2	66	7	40	4	4	0
9	D260	Brown	Toxicodendron trichocarpa	AM	term2	4	4	2.68	0.018	0.006	0.012	p	34	98	31.5958	4.56667	5.17491	0.0808579	3.23432	5.49834	7.43893	10.6732	0.485148	0.323432	17.4385	8.2	66	7	40	4	4	0
9	J187	White	Toxicodendron trichocarpa	AM	term2	2	1	2.96	0.023	0.011	0.012	p	36.5	94.8	20.3458	4.53333	7.53247	0.171192	1.36954	11.6411	13.6954	67.1074	1.71192	1.71192	-39.2612	11.6	37	0	40	2	2	0	3	54	5.26316
9	J187	White	Toxicodendron trichocarpa	AM	term2	2	2	2.71	0.023	0.005	0.018	p	36.5	94.8	20.3458	4.53333	7.53247	0.171192	1.36954	11.6411	13.6954	67.1074	1.71192	1.71192	-39.2612	11.6	37	0	40	2	2	0
10	soil10	Soil	Toxicodendron trichocarpa	AM	term2	1	1	3.96	0.005	0.004	0.001	p			16.5625	4.96667	5.22707	0.0791981	4.35589	2.53434	2.85113	3.80151	0.83158	1.38597	24.666	0.86			40	2	1	1	39	4	90.6977
10	D256	Brown	Toxicodendron trichocarpa	AM	term2	4	1	5.69	0.03	0.004	0.026	p	22	93.5	30.7417	4.43333	11.4349	0.158818	6.3527	6.98797	11.9113	16.8347	0.476453	0.476453	10.6053	10.4	61	6	40	4	4	0	26	2	92.8571
10	D256	Brown	Toxicodendron trichocarpa	AM	term2	4	2	1.55	0.027	0.014	0.013	p	22	93.5	30.7417	4.43333	11.4349	0.158818	6.3527	6.98797	11.9113	16.8347	0.476453	0.476453	10.6053	10.4	61	6	40	4	4	0
10	D256	Brown	Toxicodendron trichocarpa	AM	term2	4	3	2.96	0.054	0.017	0.037	p	22	93.5	30.7417	4.43333	11.4349	0.158818	6.3527	6.98797	11.9113	16.8347	0.476453	0.476453	10.6053	10.4	61	6	40	4	4	0
10	D256	Brown	Toxicodendron trichocarpa	AM	term2	4	4	3.66	0.041	0.012	0.029	p	22	93.5	30.7417	4.43333	11.4349	0.158818	6.3527	6.98797	11.9113	16.8347	0.476453	0.476453	10.6053	10.4	61	6	40	4	4	0
10	J185	White	Toxicodendron trichocarpa	AM	term2	4	1	4.13	0.031	0.006	0.025	p	19	89	31.1	5.3	9.28039	0.580024	1.16005	12.7605	18.8508	274.352	1.74007	4.35018	-243.759	8.6	20	0	40	4	4	0	0	55	0
10	J185	White	Toxicodendron trichocarpa	AM	term2	4	2	3.38	0.054	0.022	0.032	p	19	89	31.1	5.3	9.28039	0.580024	1.16005	12.7605	18.8508	274.352	1.74007	4.35018	-243.759	8.6	20	0	40	4	4	0
10	J185	White	Toxicodendron trichocarpa	AM	term2	4	3	4.14	0.062	0.024	0.038	p	19	89	31.1	5.3	9.28039	0.580024	1.16005	12.7605	18.8508	274.352	1.74007	4.35018	-243.759	8.6	20	0	40	4	4	0
10	J185	White	Toxicodendron trichocarpa	AM	term2	4	4	2.75	0.067	0.035	0.032	p	19	89	31.1	5.3	9.28039	0.580024	1.16005	12.7605	18.8508	274.352	1.74007	4.35018	-243.759	8.6	20	0	40	4	4	0
4	soil4	Soil	Alnus hirsuta	ECM	term2	1	1	3.68	0.023	0.005	0.018	p			22.7417	5.35556	2.00252	3.29081	3.27079	1.46852	3.87155	3.73804	1.26827	3.8048	24.448	11.1	52	5	60	1	1	0	1	106	0.934579
5	soil5	Soil	Alnus hirsuta	ECM	term2	1	1	2.38	0.015	0.006	0.009	p			13.5833	5	1.56019	0.050706	5.81169	1.24815	1.40417	4.13449	0.429051	1.05313	24.7872	18.8	67	2	60	3	1	2	3	55	5.17241
10	soil10	Soil	Alnus hirsuta	ECM	term2	5	1	2.78	0.012	0.008	0.004	p			16.5625	4.96667	5.22707	0.0791981	4.35589	2.53434	2.85113	3.80151	0.83158	1.38597	24.666	0.86			60	6	5	1
10	soil10	Soil	Alnus hirsuta	ECM	term2	5	2		0.004	0.001	0.003	p			16.5625	4.96667	5.22707	0.0791981	4.35589	2.53434	2.85113	3.80151	0.83158	1.38597	24.666	0.86			60	6	5	1	1	27	3.57143
10	soil10	Soil	Alnus hirsuta	ECM	term2	5	3	2.62	0.011	0.006	0.005	p			16.5625	4.96667	5.22707	0.0791981	4.35589	2.53434	2.85113	3.80151	0.83158	1.38597	24.666	0.86			60	6	5	1	1	66	1.49254
10	soil10	Soil	Alnus hirsuta	ECM	term2	5	4	1.06	0.001			p			16.5625	4.96667	5.22707	0.0791981	4.35589	2.53434	2.85113	3.80151	0.83158	1.38597	24.666	0.86			60	6	5	1	0	13	0
10	soil10	Soil	Alnus hirsuta	ECM	term2	5	5	2.53	0.015	0.004	0.011	p			16.5625	4.96667	5.22707	0.0791981	4.35589	2.53434	2.85113	3.80151	0.83158	1.38597	24.666	0.86			60	6	5	1
11	J207	White	Alnus hirsuta	ECM	term2	1	1	1.38	0.004			p	36	108	19.9333	4.63333	2.31369	0	0.462738	5.09012	10.4116	12.2626		0	15.7382	5.8	38	0	60	1	1	0	0	20	0
11	J214	White	Alnus hirsuta	ECM	term2	1	1	2.08	0.002			p	62	200	14.9583	4.53333	6.64742	0	1.1079	7.09059	6.64742	10.4143		0	17.6333	7.2	83	0	60	2	1	1	0	28	0
1	J199	White	Clethra barbinervis	AM	term1	1	1	1.36				p	36.5	141.8	25.2647	4.61111	15.1162	0.327518	2.26743	10.5814	35.7751	31.7441	2.0155	6.8023	-7.74674	14	41	0	120	4	1	3	8	2	80
2	D274	Brown	Clethra barbinervis	AM	term1	4	1	2.34				p	22.3	83.7	34.7863	4.2	6.96962	0.574994	1.21968	9.06051	16.0301	21.9543	2.96209	9.93171	3.81467	10.7	48	0	120	9	4	5	33	8	80.4878
2	D274	Brown	Clethra barbinervis	AM	term1	4	2	1.31				p	22.3	83.7	34.7863	4.2	6.96962	0.574994	1.21968	9.06051	16.0301	21.9543	2.96209	9.93171	3.81467	10.7	48	0	120	9	4	5
2	D274	Brown	Clethra barbinervis	AM	term1	4	3	2.37				p	22.3	83.7	34.7863	4.2	6.96962	0.574994	1.21968	9.06051	16.0301	21.9543	2.96209	9.93171	3.81467	10.7	48	0	120	9	4	5
2	D274	Brown	Clethra barbinervis	AM	term1	4	4	1.98				p	22.3	83.7	34.7863	4.2	6.96962	0.574994	1.21968	9.06051	16.0301	21.9543	2.96209	9.93171	3.81467	10.7	48	0	120	9	4	5
4	soil4	Soil	Clethra barbinervis	AM	term1	2	1	2.31				p			24.6843	5.35556	2.00252	3.29081	3.27079	1.46852	3.87155	3.73804	1.26827	3.8048	24.448	11.1	52	1	120	5	2	3	28	1	96.5517
4	soil4	Soil	Clethra barbinervis	AM	term1	2	2	3.29				p			24.6843	5.35556	2.00252	3.29081	3.27079	1.46852	3.87155	3.73804	1.26827	3.8048	24.448	11.1	52	1	120	5	2	3
5	D269	Brown	Clethra barbinervis	AM	term1	2	1	1.98				p	28.5	84.5	40.5245	4.2	2.79913	0.0279913	2.65918	5.87818	3.35896	13.4358	2.09935	6.57796	14.3049	19.3	50	0	120	9	2	7	31	6	83.7838
5	D269	Brown	Clethra barbinervis	AM	term1	2	2	1.33				p	28.5	84.5	40.5245	4.2	2.79913	0.0279913	2.65918	5.87818	3.35896	13.4358	2.09935	6.57796	14.3049	19.3	50	0	120	9	2	7
7	soil7	Soil	Clethra barbinervis	AM	term1	1	1	1.36				p			15.751	4.66667	16.3621	0.0730452	37.9835	9.34979	6.28189	31.5555	5.55144	12.4177	-4.90577	12.8	45	1	120	1	1	0	28	8	77.7778
7	D265	Brown	Clethra barbinervis	AM	term1	4	1	1.62				p	28.8	108.5	35.2647	4.36667	5.56833	0.106063	2.65158	5.83348	4.37511	10.7389	0.662896	1.98869	17.3942	15.2	47	0	120	6	4	2	54	0	100
7	D265	Brown	Clethra barbinervis	AM	term1	4	2	1.52				p	28.8	108.5	35.2647	4.36667	5.56833	0.106063	2.65158	5.83348	4.37511	10.7389	0.662896	1.98869	17.3942	15.2	47	0	120	6	4	2
7	D265	Brown	Clethra barbinervis	AM	term1	4	3	1.46				p	28.8	108.5	35.2647	4.36667	5.56833	0.106063	2.65158	5.83348	4.37511	10.7389	0.662896	1.98869	17.3942	15.2	47	0	120	6	4	2
7	D265	Brown	Clethra barbinervis	AM	term1	4	4	1.9				p	28.8	108.5	35.2647	4.36667	5.56833	0.106063	2.65158	5.83348	4.37511	10.7389	0.662896	1.98869	17.3942	15.2	47	0	120	6	4	2
8	D262	Brown	Clethra barbinervis	AM	term1	2	1	1.12				p	29	95	22.5667	4.36667	8.69056	0.280341	5.60681	8.9709	7.98971	13.4563	0.420511	0.420511	14.3243	9.6	47	6	120	11	2	9	13	1	92.8571
8	D262	Brown	Clethra barbinervis	AM	term1	2	2	1				p	29	95	22.5667	4.36667	8.69056	0.280341	5.60681	8.9709	7.98971	13.4563	0.420511	0.420511	14.3243	9.6	47	6	120	11	2	9
8	J189	White	Clethra barbinervis	AM	term1	3	1	0.87				p	38	93.2	29.6492	3.76667	7.70446	0.192611	7.22293	15.4089	38.5223	85.7121	17.5758	83.0637	-71.8985	7.4	34	0	120	13	3	10	19	3	86.3636
8	J189	White	Clethra barbinervis	AM	term1	3	2	1.14				p	38	93.2	29.6492	3.76667	7.70446	0.192611	7.22293	15.4089	38.5223	85.7121	17.5758	83.0637	-71.8985	7.4	34	0	120	13	3	10
8	J189	White	Clethra barbinervis	AM	term1	3	3	0.99				p	38	93.2	29.6492	3.76667	7.70446	0.192611	7.22293	15.4089	38.5223	85.7121	17.5758	83.0637	-71.8985	7.4	34	0	120	13	3	10
10	soil10	Soil	Clethra barbinervis	AM	term1	1	1	1.53				p			20.2353	4.96667	5.22707	0.0791981	4.35589	2.53434	2.85113	3.80151	0.83158	1.38597	24.666	0.86			120	3	1	2	12	1	92.3077
10	D256	Brown	Clethra barbinervis	AM	term1	1	1	2.38				p	22	93.5	31.5137	4.43333	11.4349	0.158818	6.3527	6.98797	11.9113	16.8347	0.476453	0.476453	10.6053	10.4	61	6	120	10	1	9	36	16	69.2308
10	J185	White	Clethra barbinervis	AM	term1	2	1	0.89				p	19	89	33.3235	5.3	9.28039	0.580024	1.16005	12.7605	18.8508	274.352	1.74007	4.35018	-243.759	8.6	20	0	120	16	2	14	6	28	17.6471
10	J185	White	Clethra barbinervis	AM	term1	2	2	1.21				p	19	89	33.3235	5.3	9.28039	0.580024	1.16005	12.7605	18.8508	274.352	1.74007	4.35018	-243.759	8.6	20	0	120	16	2	14
