# Supplementary material for: Factors associated with seedling establishment on logs of different fungal decay types—A seed‐sowing experiment
Source: Ecol Evol. 2024 Jun 4;14(6):e11508. doi: 10.1002/ece3.11508 (PMC11148398; doi:10.1002/ece3.11508)
Supplement: Supplementary file 5 — Data S3: [file ECE3-14-e11508-s003.xlsx]

## Sheet: comm
OTU	kingdom	phylum	class	order	family	lineage	D256	D257	D258	D259	D260	D261	D262	D263	D264	D265	D266	D267	D268	D269	D270	D271	D272	D273	D274	D275	D276	D277	D278	D284	D285	D286	D287	D288	D289	J185	J186	J187	J188	J189	J190	J191	J192	J193	J194	J195	J196	J197	J198
OTU_7	Fungi	Basidiomycota	Agaricomycetes	Thelephorales	Thelephoraceae	Fungi ; Basidiomycota ; Agaricomycetes ; Thelephorales ; Thelephoraceae	0	0	0	0	0	0	0	0	0	0	0	0	0	0	0	1	0	0	0	0	0	0	0	0	0	0	0	0	0	0	0	0	0	0	0	0	0	0	0	0	0	0	0
OTU_26	Fungi	Basidiomycota	Agaricomycetes	Russulales	Lachnocladiaceae	Fungi ; Basidiomycota ; Agaricomycetes ; Russulales ; Lachnocladiaceae	0	0	0	0	0	0	0	0	0	0	0	0	0	0	0	0	0	0	0	0	0	0	0	0	0	0	0	0	0	0	0	0	0	0	0	0	0	0	0	0	0	0	0
OTU_30	Fungi	Basidiomycota	Agaricomycetes			Fungi ; Basidiomycota ; Agaricomycetes ; ;	1	0	0	0	0	0	0	0	0	0	0	0	0	0	0	0	0	0	0	0	0	0	0	0	0	0	0	0	0	0	0	0	0	0	0	0	0	0	0	0	0	0	0
OTU_41	Fungi	Ascomycota	Eurotiomycetes	Eurotiales	Elaphomycetaceae	Fungi ; Ascomycota ; Eurotiomycetes ; Eurotiales ; Elaphomycetaceae	0	0	0	0	0	0	0	0	0	0	0	0	0	0	0	0	0	0	0	0	0	0	0	0	0	0	0	0	0	0	0	0	0	0	0	0	0	0	0	0	0	0	0
OTU_51	Fungi	Basidiomycota	Agaricomycetes	Thelephorales	Thelephoraceae	Fungi ; Basidiomycota ; Agaricomycetes ; Thelephorales ; Thelephoraceae	0	0	0	0	0	0	0	0	0	0	0	0	0	0	0	0	0	0	0	0	0	0	0	0	0	0	0	0	0	0	0	0	0	0	0	0	0	0	0	0	0	0	0
OTU_57	Fungi	Ascomycota				Fungi ; Ascomycota ; ; ;	0	0	1	0	1	0	0	0	0	0	0	0	0	0	0	0	0	0	0	0	0	0	0	0	0	0	1	0	0	0	0	0	0	0	0	0	0	0	0	0	0	0	0
OTU_93	Fungi	Basidiomycota	Agaricomycetes	Agaricales	Mycenaceae	Fungi ; Basidiomycota ; Agaricomycetes ; Agaricales ; Mycenaceae	0	1	0	0	0	0	0	0	0	0	0	0	0	0	0	0	0	0	1	1	0	0	0	0	0	0	0	0	0	0	0	0	0	0	0	0	0	0	0	0	1	0	0
OTU_111	Fungi	Ascomycota				Fungi ; Ascomycota ; ; ;	0	1	0	0	0	0	0	0	0	0	0	0	0	0	0	0	0	0	0	0	0	1	0	0	0	0	0	0	0	0	0	0	0	0	0	0	0	0	0	0	0	0	0
OTU_115	Fungi	Basidiomycota	Agaricomycetes	Trechisporales	Hydnodontaceae	Fungi ; Basidiomycota ; Agaricomycetes ; Trechisporales ; Hydnodontaceae	0	0	1	0	0	0	0	0	0	0	0	0	0	0	0	0	0	0	0	0	0	0	0	0	0	0	0	0	0	0	1	0	0	0	0	0	0	0	0	0	0	0	0
OTU_122	Fungi	Basidiomycota				Fungi ; Basidiomycota ; ; ;	0	1	0	0	0	1	0	0	0	0	0	0	0	0	0	0	0	0	0	0	0	0	0	0	0	0	0	0	0	0	0	0	0	0	0	0	0	0	0	0	0	0	0
OTU_134	Fungi	Ascomycota	Dothideomycetes	Botryosphaeriales	Botryosphaeriaceae	Fungi ; Ascomycota ; Dothideomycetes ; Botryosphaeriales ; Botryosphaeriaceae	0	0	1	0	0	0	0	0	0	0	0	0	1	0	0	0	0	0	0	0	0	0	0	0	0	0	0	0	0	0	0	0	0	0	0	0	0	0	0	0	0	0	0
OTU_139	Fungi	Ascomycota	Sordariomycetes	Hypocreales	Hypocreaceae	Fungi ; Ascomycota ; Sordariomycetes ; Hypocreales ; Hypocreaceae	1	1	1	0	0	1	0	1	0	1	0	0	0	0	0	1	0	1	0	0	0	0	0	0	0	0	0	0	0	0	0	0	0	0	0	0	0	0	0	0	1	0	0
OTU_147	Fungi	Ascomycota	Leotiomycetes			Fungi ; Ascomycota ; Leotiomycetes ; ;	0	0	0	0	0	0	0	0	0	0	0	0	0	0	0	0	0	0	0	0	0	0	0	0	0	0	0	0	0	0	0	0	0	0	0	0	0	0	0	0	0	0	0
OTU_156	Fungi	Glomeromycota	Glomeromycetes	Glomerales	Glomeraceae	Fungi ; Glomeromycota ; Glomeromycetes ; Glomerales ; Glomeraceae	0	0	0	0	0	0	0	0	0	0	0	0	0	0	0	0	0	0	0	0	0	0	0	0	0	0	0	1	0	0	0	0	0	0	0	0	0	0	0	0	0	0	0
OTU_157	Fungi	Ascomycota				Fungi ; Ascomycota ; ; ;	0	0	0	0	0	0	0	0	0	1	0	0	0	0	0	0	0	0	0	0	0	0	0	0	0	0	0	0	0	0	0	0	0	0	0	0	0	0	0	0	0	0	0
OTU_189	Fungi	Ascomycota	Eurotiomycetes	Chaetothyriales	Herpotrichiellaceae	Fungi ; Ascomycota ; Eurotiomycetes ; Chaetothyriales ; Herpotrichiellaceae	0	0	0	0	0	0	0	0	0	0	0	0	0	0	0	0	0	1	0	0	0	0	0	0	0	0	0	0	0	0	0	0	0	0	0	0	0	0	0	0	0	0	0
OTU_196	Fungi					Fungi ; ; ; ;	1	1	1	0	0	0	0	0	0	1	0	0	0	1	0	0	0	0	0	0	0	0	0	0	0	0	1	1	0	0	0	0	0	0	0	0	0	0	0	0	0	0	0
OTU_199	Fungi	Basidiomycota	Agaricomycetes			Fungi ; Basidiomycota ; Agaricomycetes ; ;	0	0	0	0	0	0	0	0	0	0	0	0	0	0	0	0	0	0	0	0	0	0	0	0	0	0	0	0	0	0	0	1	0	0	0	1	0	1	1	0	0	0	0
OTU_202	Fungi	Basidiomycota	Agaricomycetes			Fungi ; Basidiomycota ; Agaricomycetes ; ;	0	0	0	0	0	0	0	0	0	0	0	0	0	0	0	0	0	0	0	0	0	0	0	0	0	0	0	0	0	0	0	0	0	0	0	0	0	0	0	0	0	0	0
OTU_210	Fungi	Basidiomycota				Fungi ; Basidiomycota ; ; ;	0	0	0	0	0	0	0	0	0	0	0	0	0	0	0	0	0	0	0	0	0	1	0	0	0	0	0	0	0	0	1	0	0	0	0	0	1	0	0	0	0	0	1
OTU_212	Fungi	Basidiomycota				Fungi ; Basidiomycota ; ; ;	0	0	1	1	1	1	0	0	0	0	1	1	1	1	1	0	0	0	1	0	1	0	1	0	0	0	0	1	0	0	0	0	0	1	1	0	0	0	0	0	0	0	0
OTU_215	Fungi	Ascomycota	Leotiomycetes	Helotiales	Sclerotiniaceae	Fungi ; Ascomycota ; Leotiomycetes ; Helotiales ; Sclerotiniaceae	0	1	0	0	0	1	1	0	0	1	0	0	1	0	0	1	0	0	0	1	1	0	0	0	0	0	1	0	0	0	0	0	0	0	0	0	0	0	0	0	1	0	0
OTU_231	Fungi	Ascomycota				Fungi ; Ascomycota ; ; ;	0	0	0	0	1	0	0	0	0	0	0	0	0	0	0	0	0	0	0	0	0	0	0	0	0	0	0	0	0	0	0	0	0	0	0	0	0	0	0	0	0	0	0
OTU_244	Fungi	Basidiomycota	Agaricomycetes	Corticiales	Corticiaceae	Fungi ; Basidiomycota ; Agaricomycetes ; Corticiales ; Corticiaceae	0	0	0	0	0	0	0	0	0	0	1	0	1	1	0	0	0	0	0	0	0	0	0	0	0	0	0	0	1	0	0	1	1	0	1	0	0	0	0	0	0	0	0
OTU_246	Fungi	Basidiomycota	Agaricomycetes	Thelephorales	Thelephoraceae	Fungi ; Basidiomycota ; Agaricomycetes ; Thelephorales ; Thelephoraceae	0	0	0	0	0	0	0	0	0	0	0	0	0	0	0	0	0	0	0	0	0	0	0	0	0	0	0	0	0	0	0	0	0	0	0	0	0	0	0	0	0	0	0
OTU_276	Fungi	Basidiomycota	Agaricomycetes	Agaricales		Fungi ; Basidiomycota ; Agaricomycetes ; Agaricales ;	0	0	0	0	0	0	0	0	0	0	0	0	0	0	0	1	0	0	0	0	0	0	0	0	0	0	0	0	0	0	0	0	0	0	0	0	0	0	0	0	0	0	1
OTU_279	Fungi	Glomeromycota	Glomeromycetes	Glomerales	Glomeraceae	Fungi ; Glomeromycota ; Glomeromycetes ; Glomerales ; Glomeraceae	1	0	0	0	0	0	1	0	0	0	0	0	0	0	0	0	0	0	0	0	0	0	0	0	0	0	0	0	0	0	0	0	0	0	0	0	0	0	0	0	0	0	0
OTU_280	Fungi	Basidiomycota	Tremellomycetes			Fungi ; Basidiomycota ; Tremellomycetes ; ;	0	0	0	0	0	0	0	0	0	0	0	0	0	0	0	0	0	1	0	0	0	0	0	0	0	0	0	0	0	0	0	0	0	0	0	0	0	0	0	0	0	0	0
OTU_296	Fungi	Ascomycota				Fungi ; Ascomycota ; ; ;	0	1	0	0	1	1	0	0	0	0	0	0	1	0	0	1	1	0	1	0	1	1	1	0	0	0	0	0	0	0	0	0	1	0	0	0	0	0	0	1	1	1	1
OTU_300	Fungi	Ascomycota	Leotiomycetes	Helotiales	Hyaloscyphaceae	Fungi ; Ascomycota ; Leotiomycetes ; Helotiales ; Hyaloscyphaceae	0	0	0	0	0	1	0	0	0	0	0	0	0	0	0	0	0	0	0	0	0	1	1	0	0	0	0	0	0	0	0	0	0	0	0	0	0	0	0	0	0	0	0
OTU_302	Fungi	Ascomycota	Sordariomycetes	Chaetosphaeriales	Chaetosphaeriaceae	Fungi ; Ascomycota ; Sordariomycetes ; Chaetosphaeriales ; Chaetosphaeriaceae	0	0	0	0	0	0	0	0	0	0	0	0	0	0	0	0	0	0	0	0	0	0	0	0	0	0	0	0	0	0	0	0	0	0	0	0	0	0	0	0	0	0	0
OTU_303	Fungi	Basidiomycota	Agaricomycetes	Thelephorales	Thelephoraceae	Fungi ; Basidiomycota ; Agaricomycetes ; Thelephorales ; Thelephoraceae	0	0	0	0	0	0	0	0	0	0	0	0	0	0	0	0	0	0	0	0	0	0	0	0	0	0	0	0	0	0	0	0	0	0	0	0	0	0	0	0	0	0	0
OTU_304	Fungi					Fungi ; ; ; ;	0	0	0	0	0	0	0	0	0	0	0	0	0	0	0	0	0	0	0	0	0	0	0	0	0	0	0	0	0	0	0	0	0	0	0	0	0	0	0	0	0	0	0
OTU_316	Fungi	Basidiomycota	Agaricomycetes	Russulales	Russulaceae	Fungi ; Basidiomycota ; Agaricomycetes ; Russulales ; Russulaceae	0	0	0	0	0	1	0	0	0	0	0	0	0	0	0	0	0	0	0	0	0	0	0	1	0	0	0	0	0	0	0	0	0	0	0	0	0	0	0	0	0	0	0
OTU_339	Fungi	Ascomycota	Sordariomycetes			Fungi ; Ascomycota ; Sordariomycetes ; ;	0	0	0	0	0	0	0	0	0	0	0	0	0	0	0	0	0	0	0	0	0	0	0	0	0	0	0	0	0	1	0	1	0	0	0	0	0	0	1	0	0	0	0
OTU_343	Fungi	Basidiomycota	Agaricomycetes	Boletales	Boletaceae	Fungi ; Basidiomycota ; Agaricomycetes ; Boletales ; Boletaceae	0	0	0	0	1	0	0	0	0	0	0	0	0	0	0	0	0	0	0	0	0	0	0	0	0	0	0	1	0	0	0	0	0	0	0	0	0	0	0	0	0	0	0
OTU_344	Fungi	Ascomycota	Eurotiomycetes	Eurotiales	Aspergillaceae	Fungi ; Ascomycota ; Eurotiomycetes ; Eurotiales ; Aspergillaceae	0	1	0	0	0	0	0	0	0	0	0	0	0	0	0	0	0	0	0	0	0	0	0	0	0	0	0	0	1	0	0	0	0	0	0	0	0	0	0	0	0	0	0
OTU_353	Fungi					Fungi ; ; ; ;	0	0	0	0	0	0	0	0	0	0	0	0	0	0	0	1	1	0	0	0	1	0	0	0	0	0	0	0	0	0	0	0	0	0	0	0	0	0	0	0	0	0	0
OTU_362	Fungi					Fungi ; ; ; ;	0	0	0	0	0	0	0	0	0	0	0	0	0	1	0	1	0	0	0	0	0	0	0	0	0	0	0	0	0	0	0	1	0	0	0	0	0	1	0	0	0	1	0
OTU_364	Fungi	Basidiomycota				Fungi ; Basidiomycota ; ; ;	0	1	0	0	0	1	0	0	0	0	0	0	0	0	0	0	0	0	0	0	0	0	0	0	0	0	0	0	0	0	0	0	0	0	0	0	0	0	0	0	0	0	0
OTU_377	Fungi	Basidiomycota	Microbotryomycetes	Kriegeriales	Kriegeriaceae	Fungi ; Basidiomycota ; Microbotryomycetes ; Kriegeriales ; Kriegeriaceae	0	0	0	0	0	0	0	0	0	0	0	0	0	0	0	0	0	1	0	0	0	0	0	0	0	0	0	0	0	0	0	1	0	0	0	0	0	0	0	0	0	0	0
OTU_387	Fungi	Ascomycota				Fungi ; Ascomycota ; ; ;	0	0	0	0	0	1	0	0	0	0	0	0	0	0	0	1	0	0	0	0	0	0	0	0	0	0	0	0	0	0	0	0	0	0	0	0	0	1	0	0	0	0	1
OTU_388	Fungi	Basidiomycota	Agaricomycetes	Agaricales	Tricholomataceae	Fungi ; Basidiomycota ; Agaricomycetes ; Agaricales ; Tricholomataceae	0	0	0	0	0	0	0	0	0	0	0	0	0	1	0	0	0	1	0	0	0	0	0	0	0	0	0	0	0	0	0	1	0	0	0	0	0	0	0	0	0	0	0
OTU_390	Fungi	Basidiomycota				Fungi ; Basidiomycota ; ; ;	0	0	0	0	0	0	0	0	0	0	0	0	0	0	0	0	0	0	0	0	0	0	0	0	0	0	0	0	0	0	0	0	0	0	0	0	0	0	0	0	0	0	0
OTU_391	Fungi					Fungi ; ; ; ;	0	0	0	0	0	0	0	0	0	0	0	0	0	0	0	0	0	0	0	0	0	0	0	0	0	0	0	0	0	0	0	0	0	0	0	0	0	0	0	0	0	0	0
OTU_398	Fungi	Ascomycota	Eurotiomycetes	Eurotiales		Fungi ; Ascomycota ; Eurotiomycetes ; Eurotiales ;	0	0	0	0	0	0	0	0	0	0	0	0	0	0	0	0	0	0	0	0	0	0	0	0	0	0	0	0	0	0	0	0	0	0	0	0	0	0	0	0	0	0	0
OTU_417	Fungi					Fungi ; ; ; ;	1	1	1	1	1	1	1	0	1	1	1	1	1	1	1	1	1	1	1	1	1	1	1	1	1	0	1	1	1	0	0	0	0	0	0	0	0	0	1	0	0	0	0
OTU_426	Fungi	Ascomycota				Fungi ; Ascomycota ; ; ;	0	0	0	0	0	0	0	0	0	0	0	0	0	0	0	0	0	0	0	0	0	0	0	0	0	0	0	0	0	0	0	0	0	0	0	0	0	0	0	0	0	0	0
OTU_437	Fungi	Basidiomycota				Fungi ; Basidiomycota ; ; ;	0	0	0	0	0	0	0	0	0	0	0	0	1	0	1	0	0	0	0	0	1	0	1	0	0	0	0	0	0	0	0	0	0	0	0	0	0	0	0	0	0	0	0
OTU_440	Fungi	Basidiomycota				Fungi ; Basidiomycota ; ; ;	0	0	0	0	0	0	0	0	0	0	0	0	0	0	0	0	0	0	0	0	0	0	0	0	0	0	0	0	0	0	0	0	0	0	0	0	0	0	0	0	0	0	0
OTU_452	Fungi	Mucoromycota	Mortierellomycetes	Mortierellales	Mortierellaceae	Fungi ; Mucoromycota ; Mortierellomycetes ; Mortierellales ; Mortierellaceae	0	0	0	0	0	0	0	0	0	0	0	0	0	0	0	0	0	0	0	0	0	0	0	0	0	0	0	0	0	0	0	1	0	0	0	0	0	0	0	0	0	0	0
OTU_475	Fungi	Ascomycota				Fungi ; Ascomycota ; ; ;	0	0	0	0	0	0	0	0	0	1	0	0	0	0	0	0	0	0	0	0	0	0	0	0	0	0	0	0	0	0	0	1	1	0	0	0	0	0	0	0	0	0	0
OTU_495	Fungi	Ascomycota				Fungi ; Ascomycota ; ; ;	0	1	1	1	1	1	1	0	0	0	1	0	0	0	0	0	0	0	0	0	1	1	1	0	1	0	0	0	0	0	0	0	0	0	0	0	0	1	0	0	0	1	0
OTU_500	Fungi	Basidiomycota	Agaricomycetes	Thelephorales	Thelephoraceae	Fungi ; Basidiomycota ; Agaricomycetes ; Thelephorales ; Thelephoraceae	0	0	0	0	0	0	0	0	0	0	0	0	0	0	0	0	0	0	0	0	0	0	0	0	0	0	0	0	0	0	0	0	0	0	0	0	0	0	0	0	0	0	0
OTU_516	Fungi	Ascomycota				Fungi ; Ascomycota ; ; ;	1	0	0	1	1	0	0	0	1	1	0	0	0	0	0	0	0	0	0	0	0	0	0	0	0	0	0	0	0	0	0	0	0	0	0	0	0	0	0	0	0	0	0
OTU_529	Fungi	Ascomycota	Eurotiomycetes	Eurotiales	Trichocomaceae	Fungi ; Ascomycota ; Eurotiomycetes ; Eurotiales ; Trichocomaceae	0	0	0	0	0	0	0	0	0	0	0	0	0	0	0	0	0	0	0	0	0	0	0	0	0	0	0	0	0	0	0	0	0	0	0	0	0	0	0	0	0	0	0
OTU_542	Fungi	Ascomycota	Sordariomycetes	Hypocreales	Ophiocordycipitaceae	Fungi ; Ascomycota ; Sordariomycetes ; Hypocreales ; Ophiocordycipitaceae	0	0	0	0	0	0	0	0	0	0	0	0	0	0	0	0	0	0	0	0	0	0	0	0	0	0	0	0	1	0	0	0	0	0	0	0	0	0	0	0	0	0	0
OTU_548	Fungi	Basidiomycota	Agaricomycetes			Fungi ; Basidiomycota ; Agaricomycetes ; ;	0	0	1	1	0	0	0	0	0	0	0	1	1	0	1	0	0	0	0	0	0	0	0	0	0	0	1	0	0	0	0	0	0	0	1	0	0	0	0	0	0	0	0
OTU_556	Fungi	Ascomycota				Fungi ; Ascomycota ; ; ;	1	1	1	1	1	1	1	0	1	1	1	0	0	1	0	1	0	1	1	1	1	0	0	0	0	1	1	1	1	0	0	0	0	0	0	0	0	1	0	0	0	0	0
OTU_588	Fungi					Fungi ; ; ; ;	1	0	0	0	0	0	1	0	0	0	0	0	0	0	0	0	0	0	0	0	0	0	0	0	0	0	0	0	0	0	0	0	0	0	0	0	0	0	0	0	0	0	0
OTU_626	Fungi	Basidiomycota				Fungi ; Basidiomycota ; ; ;	0	0	0	0	0	0	0	0	0	0	0	0	0	0	0	0	0	0	0	0	0	0	0	0	0	0	0	0	0	0	0	1	0	0	0	0	0	0	0	0	0	0	0
OTU_638	Fungi	Ascomycota				Fungi ; Ascomycota ; ; ;	0	0	1	0	0	1	0	0	0	0	0	1	0	1	1	0	0	0	0	0	0	1	1	0	0	0	0	0	0	0	0	0	0	0	0	0	0	0	0	0	0	0	0
OTU_666	Fungi	Ascomycota	Pezizomycetes	Pezizales		Fungi ; Ascomycota ; Pezizomycetes ; Pezizales ;	0	0	1	0	0	0	0	0	0	0	0	0	0	0	0	0	0	0	0	0	1	0	0	0	0	0	0	0	0	0	0	0	0	0	0	0	0	0	0	0	0	0	0
OTU_669	Fungi	Glomeromycota	Glomeromycetes	Glomerales	Glomeraceae	Fungi ; Glomeromycota ; Glomeromycetes ; Glomerales ; Glomeraceae	1	0	0	0	1	1	0	0	0	0	0	0	0	0	0	0	0	0	0	0	0	0	0	0	0	1	0	1	1	0	0	0	0	0	0	0	0	0	0	0	0	0	0
OTU_674	Fungi	Mucoromycota				Fungi ; Mucoromycota ; ; ;	0	0	0	0	0	0	0	0	0	0	0	0	0	0	0	0	0	0	0	0	0	0	0	0	0	0	0	0	0	0	0	0	0	0	0	0	0	0	0	0	0	0	0
OTU_678	Fungi	Ascomycota	Dothideomycetes			Fungi ; Ascomycota ; Dothideomycetes ; ;	0	0	0	0	0	0	0	0	0	0	0	0	0	0	0	0	0	0	0	0	0	0	0	0	0	0	1	0	0	0	0	0	0	0	0	0	0	0	0	0	0	0	0
OTU_687	Fungi	Ascomycota				Fungi ; Ascomycota ; ; ;	0	1	1	0	0	0	0	0	0	1	0	0	0	0	0	0	0	0	0	0	0	1	1	0	0	0	0	1	0	0	0	0	0	0	0	0	0	0	0	0	0	0	0
OTU_688	Fungi	Basidiomycota	Agaricomycetes	Agaricales	Mycenaceae	Fungi ; Basidiomycota ; Agaricomycetes ; Agaricales ; Mycenaceae	0	0	0	0	0	0	0	0	0	0	0	0	0	0	0	0	0	0	0	0	0	0	0	0	0	0	0	0	0	0	0	0	0	0	0	0	0	0	0	0	0	0	0
OTU_695	Fungi	Ascomycota				Fungi ; Ascomycota ; ; ;	1	0	0	0	0	0	0	0	0	0	0	0	0	0	0	0	0	0	0	0	0	0	0	0	0	0	0	0	0	0	0	0	0	0	0	0	0	0	0	0	0	0	0
OTU_707	Fungi	Ascomycota				Fungi ; Ascomycota ; ; ;	0	1	1	1	0	0	0	0	0	1	0	1	1	0	0	0	0	0	0	0	0	0	0	0	0	0	0	0	0	1	0	0	0	0	0	0	0	1	1	0	1	0	1
OTU_723	Fungi					Fungi ; ; ; ;	0	0	0	0	0	0	0	0	0	0	0	0	0	0	0	1	0	1	0	0	0	0	0	0	1	0	0	0	0	0	0	0	0	0	0	0	0	0	0	0	0	0	0
OTU_729	Fungi	Ascomycota	Dothideomycetes	Capnodiales		Fungi ; Ascomycota ; Dothideomycetes ; Capnodiales ;	0	0	0	0	0	0	0	0	0	0	0	0	0	0	0	0	0	0	0	0	0	1	1	0	0	0	0	0	0	0	0	0	0	0	0	0	0	0	0	0	0	0	0
OTU_743	Fungi	Glomeromycota	Glomeromycetes	Glomerales	Glomeraceae	Fungi ; Glomeromycota ; Glomeromycetes ; Glomerales ; Glomeraceae	0	0	0	0	0	0	0	0	0	0	0	0	0	0	0	0	0	0	0	0	0	0	0	0	0	0	0	1	0	0	0	0	0	0	0	0	0	0	0	0	0	0	0
OTU_758	Fungi	Basidiomycota	Agaricomycetes	Agaricales	Cortinariaceae	Fungi ; Basidiomycota ; Agaricomycetes ; Agaricales ; Cortinariaceae	0	0	0	0	0	0	0	0	0	0	0	0	0	0	0	0	0	0	0	0	0	0	0	0	0	0	0	0	0	0	0	0	0	0	0	0	0	0	0	0	0	0	0
OTU_768	Fungi	Basidiomycota				Fungi ; Basidiomycota ; ; ;	0	0	0	0	0	0	0	0	0	0	0	0	0	0	0	0	0	0	0	0	0	0	0	0	0	0	0	0	0	0	0	0	0	0	0	0	0	0	0	0	0	0	0
OTU_769	Fungi	Glomeromycota	Glomeromycetes	Glomerales	Glomeraceae	Fungi ; Glomeromycota ; Glomeromycetes ; Glomerales ; Glomeraceae	0	0	0	1	1	0	1	0	0	0	0	0	0	0	0	0	0	0	0	0	0	0	0	0	0	0	0	1	1	0	0	0	0	0	1	0	1	1	0	0	0	0	0
OTU_776	Fungi	Basidiomycota				Fungi ; Basidiomycota ; ; ;	0	0	1	0	0	0	0	0	0	0	0	1	0	0	0	0	0	0	0	0	1	0	0	0	0	0	0	0	0	0	0	0	0	0	0	0	0	0	0	0	0	0	0
OTU_799	Fungi	Basidiomycota	Agaricomycetes	Polyporales	Hyphodermataceae	Fungi ; Basidiomycota ; Agaricomycetes ; Polyporales ; Hyphodermataceae	0	1	0	1	1	0	1	0	0	0	1	0	0	0	0	1	0	0	1	0	0	0	0	0	1	1	0	0	0	0	0	0	0	0	0	0	0	0	0	0	0	0	0
OTU_800	Fungi	Glomeromycota	Glomeromycetes	Glomerales	Glomeraceae	Fungi ; Glomeromycota ; Glomeromycetes ; Glomerales ; Glomeraceae	0	0	0	0	0	0	1	0	0	0	0	0	0	0	0	0	0	0	0	0	0	0	0	0	0	0	0	0	1	0	0	0	0	0	0	0	0	0	0	0	0	0	0
OTU_814	Fungi	Ascomycota				Fungi ; Ascomycota ; ; ;	0	0	1	1	0	0	0	0	0	0	0	1	1	1	1	0	1	0	1	0	1	1	1	0	0	0	0	1	0	0	0	0	0	0	0	0	0	0	0	0	0	0	0
OTU_836	Fungi	Ascomycota	Sordariomycetes	Hypocreales	Nectriaceae	Fungi ; Ascomycota ; Sordariomycetes ; Hypocreales ; Nectriaceae	0	0	0	0	0	0	0	0	0	0	0	0	0	0	0	0	0	0	0	0	0	0	0	0	0	0	0	0	0	0	0	0	0	0	0	0	0	0	0	0	0	0	0
OTU_845	Fungi	Ascomycota	Leotiomycetes			Fungi ; Ascomycota ; Leotiomycetes ; ;	1	1	0	1	1	1	1	1	1	1	0	0	0	0	0	0	0	1	0	0	1	0	0	1	0	1	0	0	1	0	0	0	0	0	0	0	0	0	0	0	0	0	0
OTU_866	Fungi	Basidiomycota	Agaricomycetes	Auriculariales		Fungi ; Basidiomycota ; Agaricomycetes ; Auriculariales ;	0	0	0	0	0	0	0	0	0	0	0	0	0	0	0	0	0	0	0	0	0	0	0	0	0	0	0	0	0	0	0	0	0	0	0	1	0	0	1	0	0	0	0
OTU_867	Fungi	Ascomycota	Leotiomycetes			Fungi ; Ascomycota ; Leotiomycetes ; ;	0	1	0	0	0	0	0	1	1	0	0	0	0	0	0	0	0	0	0	0	0	0	0	1	0	0	0	0	0	0	0	0	0	0	0	0	0	0	0	0	0	0	0
OTU_870	Fungi	Basidiomycota				Fungi ; Basidiomycota ; ; ;	0	0	0	0	0	0	1	1	0	0	0	0	0	0	0	0	0	0	0	0	0	0	0	1	0	0	0	0	0	0	0	0	0	0	0	0	0	0	0	0	0	0	0
OTU_877	Fungi	Ascomycota				Fungi ; Ascomycota ; ; ;	1	1	1	1	1	0	0	0	0	0	0	0	0	0	0	1	1	1	1	1	1	0	0	0	0	0	1	0	0	0	0	1	0	0	0	0	0	1	0	0	0	1	0
OTU_897	Fungi					Fungi ; ; ; ;	0	1	0	0	0	1	0	0	0	0	1	0	0	0	0	1	0	0	0	0	0	1	1	0	1	1	1	0	1	0	0	0	0	0	0	0	0	0	0	0	0	0	0
OTU_911	Fungi	Ascomycota	Eurotiomycetes	Chaetothyriales	Herpotrichiellaceae	Fungi ; Ascomycota ; Eurotiomycetes ; Chaetothyriales ; Herpotrichiellaceae	0	0	0	0	0	0	0	0	0	0	0	0	0	0	0	0	0	0	0	0	0	1	1	0	0	0	0	0	0	0	0	0	0	0	0	0	0	0	0	0	0	0	0
OTU_918	Fungi	Basidiomycota	Agaricomycetes			Fungi ; Basidiomycota ; Agaricomycetes ; ;	0	0	0	1	1	0	0	0	0	0	0	0	0	0	1	1	0	0	0	0	1	0	0	0	0	0	0	0	0	0	0	0	0	0	0	0	0	0	0	0	1	0	0
OTU_925	Fungi	Mucoromycota	Mortierellomycetes	Mortierellales	Mortierellaceae	Fungi ; Mucoromycota ; Mortierellomycetes ; Mortierellales ; Mortierellaceae	1	1	1	1	1	1	1	1	1	1	1	0	1	0	0	0	1	1	1	0	1	0	0	1	1	1	1	0	1	0	0	0	0	0	1	0	0	0	0	0	0	0	1
OTU_966	Fungi	Ascomycota	Leotiomycetes	Helotiales		Fungi ; Ascomycota ; Leotiomycetes ; Helotiales ;	0	0	0	0	0	0	0	0	0	0	0	0	0	0	0	0	1	0	0	0	0	1	1	0	0	0	0	0	0	0	0	0	0	0	0	0	0	0	0	0	1	0	0
OTU_977	Fungi	Ascomycota				Fungi ; Ascomycota ; ; ;	0	0	1	1	0	0	0	0	0	0	0	1	0	0	1	0	0	0	0	0	0	0	0	0	0	0	0	0	0	1	0	0	0	0	0	0	0	1	0	0	1	0	0
OTU_1000	Fungi	Ascomycota				Fungi ; Ascomycota ; ; ;	0	0	0	0	0	0	0	0	1	0	1	0	0	0	0	0	0	1	1	0	0	0	0	0	0	0	0	1	0	0	0	0	0	0	0	0	0	0	0	0	0	0	0
OTU_1015	Fungi	Basidiomycota	Agaricomycetes	Agaricales	Cortinariaceae	Fungi ; Basidiomycota ; Agaricomycetes ; Agaricales ; Cortinariaceae	0	0	1	0	0	0	0	0	0	0	0	0	0	0	0	0	0	0	0	0	0	0	0	0	0	0	0	0	0	0	0	0	0	0	0	0	0	0	0	0	0	0	0
OTU_1029	Fungi	Ascomycota				Fungi ; Ascomycota ; ; ;	0	0	0	0	0	0	0	0	0	0	0	0	0	0	0	0	0	0	0	0	0	0	0	0	0	0	0	0	0	1	0	1	0	1	0	0	1	1	0	0	0	0	0
OTU_1047	Fungi	Ascomycota				Fungi ; Ascomycota ; ; ;	0	0	0	0	0	0	0	0	0	0	0	0	0	0	0	0	0	0	0	0	0	0	0	0	0	0	0	0	0	0	0	0	0	0	0	0	0	0	0	0	0	0	0
OTU_1049	Fungi					Fungi ; ; ; ;	0	0	0	0	0	1	0	0	1	0	0	0	0	0	0	1	0	0	0	0	0	0	0	0	0	0	0	0	1	0	0	0	0	0	0	0	0	0	0	0	0	0	0
OTU_1053	Fungi	Basidiomycota	Agaricomycetes	Agaricales	Cortinariaceae	Fungi ; Basidiomycota ; Agaricomycetes ; Agaricales ; Cortinariaceae	0	0	0	0	0	0	0	0	0	0	0	0	0	0	0	0	0	0	0	0	0	0	0	0	0	0	0	0	0	0	0	0	0	0	0	0	0	0	0	0	0	0	0
OTU_1056	Fungi	Basidiomycota	Agaricomycetes	Thelephorales	Thelephoraceae	Fungi ; Basidiomycota ; Agaricomycetes ; Thelephorales ; Thelephoraceae	0	0	0	0	0	0	0	0	0	0	0	0	0	0	0	0	0	0	0	0	0	0	0	0	0	0	0	0	0	0	0	0	0	0	0	0	0	0	0	0	0	0	0
OTU_1070	Fungi	Glomeromycota	Glomeromycetes	Glomerales	Glomeraceae	Fungi ; Glomeromycota ; Glomeromycetes ; Glomerales ; Glomeraceae	1	0	0	0	1	0	1	0	0	0	0	0	0	0	0	0	0	0	0	0	0	0	0	0	0	1	0	1	1	0	0	0	0	0	0	0	0	0	0	0	0	0	0
OTU_1071	Fungi	Basidiomycota	Agaricomycetes			Fungi ; Basidiomycota ; Agaricomycetes ; ;	0	0	0	0	0	0	0	0	0	0	0	0	0	0	0	0	0	0	0	0	0	0	0	0	0	0	0	0	0	0	0	0	0	0	0	0	0	0	0	0	0	0	0
OTU_1080	Fungi	Mucoromycota	Mortierellomycetes	Mortierellales	Mortierellaceae	Fungi ; Mucoromycota ; Mortierellomycetes ; Mortierellales ; Mortierellaceae	1	1	1	1	1	1	1	1	1	1	1	0	0	1	1	0	0	1	1	1	0	0	0	1	1	1	1	1	1	0	0	0	0	1	1	0	0	0	0	0	0	0	0
OTU_1094	Fungi					Fungi ; ; ; ;	0	0	0	0	0	1	0	0	0	0	0	0	0	0	0	0	0	0	1	0	0	0	0	0	0	1	0	0	0	0	1	0	0	0	0	0	0	0	0	0	0	0	0
OTU_1112	Fungi	Ascomycota	Saccharomycetes	Saccharomycetales	Trichomonascaceae	Fungi ; Ascomycota ; Saccharomycetes ; Saccharomycetales ; Trichomonascaceae	1	0	1	1	0	1	0	1	1	1	1	1	0	1	1	0	0	0	0	0	1	0	0	1	1	1	0	0	0	0	1	1	0	1	1	1	1	1	1	1	1	1	1
OTU_1130	Fungi	Ascomycota				Fungi ; Ascomycota ; ; ;	0	0	1	1	1	0	0	0	0	0	0	0	0	0	0	0	1	0	0	1	0	0	0	0	0	0	1	1	0	0	0	0	0	1	0	0	0	0	0	0	0	0	0
OTU_1135	Fungi	Basidiomycota	Agaricomycetes	Cantharellales	Botryobasidiaceae	Fungi ; Basidiomycota ; Agaricomycetes ; Cantharellales ; Botryobasidiaceae	0	0	0	0	0	0	0	0	0	1	0	0	0	0	0	0	0	0	0	0	0	0	0	0	0	0	0	0	0	0	0	0	0	0	1	0	1	1	1	1	0	1	0
OTU_1145	Fungi	Ascomycota	Leotiomycetes	Helotiales	Dermateaceae	Fungi ; Ascomycota ; Leotiomycetes ; Helotiales ; Dermateaceae	0	0	1	1	0	0	0	0	0	0	0	0	0	0	0	0	0	0	0	0	0	0	0	0	0	0	0	0	0	0	0	0	0	0	0	0	0	0	0	0	0	0	0
OTU_1146	Fungi	Ascomycota	Saccharomycetes	Saccharomycetales		Fungi ; Ascomycota ; Saccharomycetes ; Saccharomycetales ;	0	0	0	0	0	0	0	0	0	0	0	0	0	0	0	0	0	0	0	0	0	0	0	0	0	0	0	0	0	0	0	0	0	0	0	0	0	0	0	0	0	0	0
OTU_1150	Fungi	Basidiomycota	Agaricomycetes			Fungi ; Basidiomycota ; Agaricomycetes ; ;	1	0	0	0	0	0	0	0	0	0	0	0	0	0	0	0	0	0	0	0	0	0	0	0	0	0	0	0	0	0	0	0	0	0	0	0	0	0	0	0	0	0	0
OTU_1171	Fungi	Glomeromycota	Glomeromycetes	Glomerales	Glomeraceae	Fungi ; Glomeromycota ; Glomeromycetes ; Glomerales ; Glomeraceae	1	0	0	0	1	1	1	0	0	0	0	0	0	0	0	0	0	0	0	0	0	0	0	0	0	1	0	1	1	0	0	0	0	0	0	0	0	0	0	0	0	0	0
OTU_1176	Fungi					Fungi ; ; ; ;	1	1	1	1	1	1	0	0	0	1	0	0	0	0	1	1	1	1	1	0	1	0	0	0	1	0	1	0	1	0	0	0	0	0	0	0	0	0	1	0	0	0	0
OTU_1184	Fungi	Ascomycota				Fungi ; Ascomycota ; ; ;	0	0	0	0	0	1	0	0	0	0	0	0	0	0	0	0	1	0	0	0	0	0	0	0	0	0	1	0	0	0	0	0	0	0	0	0	0	0	0	0	0	0	0
OTU_1211	Fungi	Basidiomycota				Fungi ; Basidiomycota ; ; ;	0	1	0	1	1	0	1	0	0	0	0	0	0	0	0	0	0	1	1	1	0	0	0	0	0	0	0	0	1	0	0	0	0	0	0	0	0	0	0	0	0	0	0
OTU_1212	Fungi	Basidiomycota	Agaricomycetes			Fungi ; Basidiomycota ; Agaricomycetes ; ;	0	0	0	1	0	0	0	0	0	1	0	0	0	1	0	0	0	0	1	0	1	0	0	0	1	0	0	0	0	0	1	0	0	0	1	0	0	0	0	0	0	0	0
OTU_1217	Fungi	Ascomycota	Eurotiomycetes	Chaetothyriales	Herpotrichiellaceae	Fungi ; Ascomycota ; Eurotiomycetes ; Chaetothyriales ; Herpotrichiellaceae	0	0	0	1	1	0	0	0	0	0	0	0	0	0	0	0	0	0	0	0	0	0	0	0	0	0	0	0	1	0	0	0	0	1	1	0	0	0	0	0	0	0	0
OTU_1225	Fungi	Ascomycota				Fungi ; Ascomycota ; ; ;	0	0	0	0	0	0	0	0	0	0	0	1	0	0	0	0	0	0	0	0	0	0	0	0	0	0	0	0	0	0	0	0	0	0	0	0	0	0	1	0	0	0	1
OTU_1229	Fungi	Ascomycota				Fungi ; Ascomycota ; ; ;	0	0	0	0	0	0	0	0	0	0	0	0	0	0	0	0	1	0	0	0	0	1	0	0	0	0	0	0	0	0	0	0	0	0	0	0	0	0	0	0	0	0	0
OTU_1233	Fungi	Ascomycota				Fungi ; Ascomycota ; ; ;	0	0	0	0	0	0	0	0	0	0	0	0	0	0	0	0	0	0	0	0	0	0	0	0	0	0	0	0	0	0	0	0	0	0	0	0	0	0	0	0	0	0	0
OTU_1250	Fungi					Fungi ; ; ; ;	0	0	0	0	0	0	0	0	0	0	0	0	0	0	0	0	0	0	0	0	0	0	0	0	0	0	0	0	0	0	0	1	0	0	0	0	0	1	0	0	0	0	0
OTU_1253	Fungi	Ascomycota				Fungi ; Ascomycota ; ; ;	0	1	0	0	0	0	0	0	0	0	0	0	1	0	0	0	0	0	0	0	0	1	1	0	0	0	0	0	0	0	0	1	0	0	0	0	0	0	0	0	0	0	0
OTU_1259	Fungi	Ascomycota	Leotiomycetes	Helotiales	Dermateaceae	Fungi ; Ascomycota ; Leotiomycetes ; Helotiales ; Dermateaceae	0	1	0	1	1	0	0	0	0	1	0	0	0	1	0	0	0	0	0	0	0	0	0	0	1	0	0	0	1	0	0	0	0	0	0	0	0	0	0	0	0	0	0
OTU_1265	Fungi	Ascomycota				Fungi ; Ascomycota ; ; ;	0	0	0	0	0	0	0	0	0	0	0	0	0	0	0	0	0	0	0	0	0	1	1	0	0	0	0	0	0	0	0	0	0	0	0	0	0	0	0	0	0	0	0
OTU_1268	Fungi	Ascomycota				Fungi ; Ascomycota ; ; ;	0	0	0	0	0	0	0	0	0	0	0	0	0	0	0	0	0	0	0	0	0	0	0	0	0	0	0	0	0	0	1	0	0	1	1	0	1	0	1	0	1	0	0
OTU_1278	Fungi					Fungi ; ; ; ;	0	0	0	0	0	0	0	0	0	0	0	0	0	0	0	0	1	0	0	0	0	0	0	0	0	0	0	0	0	0	0	0	0	0	0	0	0	0	0	0	0	0	0
OTU_1291	Fungi	Ascomycota				Fungi ; Ascomycota ; ; ;	1	1	0	1	0	0	0	0	0	0	0	0	0	0	0	0	0	0	0	0	0	0	0	0	0	1	0	0	0	0	0	0	0	0	0	0	0	0	0	0	0	0	0
OTU_1303	Fungi					Fungi ; ; ; ;	0	0	0	0	0	0	0	0	0	0	0	0	0	0	0	0	0	0	0	0	0	0	0	0	0	0	0	0	0	0	0	0	0	0	0	0	0	0	0	0	0	0	0
OTU_1305	Fungi	Basidiomycota	Agaricomycetes	Polyporales	Hyphodermataceae	Fungi ; Basidiomycota ; Agaricomycetes ; Polyporales ; Hyphodermataceae	0	0	0	0	0	0	0	0	0	0	0	0	1	1	1	0	0	0	0	0	0	0	0	0	0	0	0	0	0	1	0	0	0	0	0	0	1	0	1	1	0	0	0
OTU_1315	Fungi	Basidiomycota	Agaricomycetes	Russulales	Russulaceae	Fungi ; Basidiomycota ; Agaricomycetes ; Russulales ; Russulaceae	0	0	0	0	0	1	0	0	0	0	0	0	0	0	0	0	0	0	1	0	0	0	0	0	1	0	0	0	0	0	0	0	0	0	0	0	0	0	0	0	0	0	1
OTU_1364	Fungi	Basidiomycota	Agaricomycetes	Atheliales	Atheliaceae	Fungi ; Basidiomycota ; Agaricomycetes ; Atheliales ; Atheliaceae	0	0	0	0	0	0	0	0	0	0	1	0	0	0	0	0	0	0	0	0	0	0	0	0	0	0	0	0	0	0	0	0	0	0	0	0	0	1	0	0	0	0	0
OTU_1365	Fungi	Ascomycota	Sordariomycetes			Fungi ; Ascomycota ; Sordariomycetes ; ;	0	0	0	0	1	0	0	0	0	0	0	0	0	0	0	0	0	0	0	0	0	0	0	0	0	0	0	0	0	0	0	0	0	0	0	0	0	0	0	0	0	0	0
OTU_1370	Fungi	Ascomycota				Fungi ; Ascomycota ; ; ;	0	0	0	0	0	0	0	0	0	0	0	0	0	0	0	0	0	0	0	0	0	1	1	0	0	0	0	0	0	0	0	0	0	0	0	0	0	0	0	0	0	0	0
OTU_1375	Fungi					Fungi ; ; ; ;	0	0	0	0	0	0	0	0	0	0	0	0	0	0	0	0	0	0	0	0	0	0	0	0	0	0	0	0	0	0	0	0	0	0	0	0	0	0	0	0	0	0	0
OTU_1376	Fungi	Ascomycota				Fungi ; Ascomycota ; ; ;	0	0	0	0	0	0	0	0	0	0	0	0	1	0	0	0	0	0	1	0	0	0	0	0	0	0	0	0	0	1	1	0	0	0	0	0	0	0	0	1	0	0	0
OTU_1411	Fungi	Ascomycota				Fungi ; Ascomycota ; ; ;	0	0	0	0	0	0	0	0	0	0	0	0	0	0	0	0	0	0	0	0	0	0	0	0	0	0	0	0	0	0	1	0	0	1	0	0	1	0	0	0	0	0	0
OTU_1416	Fungi	Ascomycota	Sordariomycetes	Ophiostomatales	Ophiostomataceae	Fungi ; Ascomycota ; Sordariomycetes ; Ophiostomatales ; Ophiostomataceae	0	1	0	0	0	0	0	0	0	0	0	0	0	0	0	0	0	0	0	0	0	0	0	0	0	0	0	0	0	0	0	0	0	0	0	0	0	0	0	0	1	0	0
OTU_1430	Fungi	Ascomycota				Fungi ; Ascomycota ; ; ;	1	0	0	0	1	0	0	0	0	1	0	0	0	0	0	0	0	0	0	0	0	0	0	0	0	0	0	0	0	0	1	0	0	0	1	0	0	0	0	1	0	1	1
OTU_1434	Fungi	Ascomycota	Eurotiomycetes	Eurotiales	Aspergillaceae	Fungi ; Ascomycota ; Eurotiomycetes ; Eurotiales ; Aspergillaceae	0	0	1	0	0	0	0	0	0	0	0	0	0	0	0	0	0	0	0	0	0	1	0	0	0	0	0	0	0	0	0	0	0	0	0	0	0	0	0	0	0	0	0
OTU_1451	Fungi	Ascomycota	Eurotiomycetes	Eurotiales	Aspergillaceae	Fungi ; Ascomycota ; Eurotiomycetes ; Eurotiales ; Aspergillaceae	0	0	0	0	0	0	0	0	0	0	0	0	0	0	0	0	0	0	0	0	0	0	0	0	0	0	0	0	0	0	0	0	0	0	0	0	0	0	0	0	0	0	0
OTU_1454	Fungi	Ascomycota	Eurotiomycetes	Chaetothyriales	Herpotrichiellaceae	Fungi ; Ascomycota ; Eurotiomycetes ; Chaetothyriales ; Herpotrichiellaceae	0	0	0	0	0	0	0	0	0	0	0	1	0	0	1	0	0	0	0	0	0	1	1	0	0	0	0	0	0	0	0	0	0	0	0	0	0	0	0	0	0	0	0
OTU_1458	Fungi	Ascomycota				Fungi ; Ascomycota ; ; ;	0	1	0	0	0	1	0	0	0	0	0	0	0	0	0	0	0	0	0	0	0	0	0	0	0	0	0	0	0	0	0	0	0	0	0	0	0	0	0	0	0	0	0
OTU_1466	Fungi					Fungi ; ; ; ;	0	1	0	0	0	1	1	0	0	0	0	0	0	0	0	0	0	0	1	0	0	0	0	0	0	0	0	0	0	0	0	0	0	0	1	0	0	0	0	0	0	0	1
OTU_1473	Fungi	Basidiomycota	Agaricomycetes	Trechisporales	Hydnodontaceae	Fungi ; Basidiomycota ; Agaricomycetes ; Trechisporales ; Hydnodontaceae	0	0	0	0	0	0	0	0	0	1	0	1	1	0	0	0	0	1	0	0	0	0	0	0	0	0	0	0	0	1	0	1	1	1	0	1	1	1	1	1	1	1	1
OTU_1478	Fungi	Ascomycota				Fungi ; Ascomycota ; ; ;	1	0	0	0	0	0	0	0	0	0	0	0	0	0	1	1	0	1	0	0	0	0	0	0	0	0	0	0	0	0	0	0	0	0	0	0	0	0	0	0	0	0	0
OTU_1499	Fungi	Ascomycota	Sordariomycetes	Hypocreales	Hypocreaceae	Fungi ; Ascomycota ; Sordariomycetes ; Hypocreales ; Hypocreaceae	0	1	1	1	0	1	1	0	0	0	1	0	0	0	0	1	0	0	0	0	0	0	0	0	1	0	0	0	0	0	0	0	0	0	0	0	0	1	0	0	0	0	0
OTU_1501	Fungi	Ascomycota	Leotiomycetes	Helotiales		Fungi ; Ascomycota ; Leotiomycetes ; Helotiales ;	0	1	0	0	0	0	0	0	0	0	0	0	0	0	0	0	0	0	0	0	0	0	0	1	0	0	0	0	0	0	0	0	0	0	0	0	0	0	0	0	0	0	0
OTU_1511	Fungi	Ascomycota	Leotiomycetes	Helotiales		Fungi ; Ascomycota ; Leotiomycetes ; Helotiales ;	0	1	0	0	0	1	0	0	0	0	0	0	0	0	1	1	1	0	0	0	0	1	1	0	0	0	0	1	0	0	0	0	0	0	0	0	0	0	0	0	1	0	1
OTU_1528	Fungi	Basidiomycota	Tremellomycetes	Filobasidiales	Piskurozymaceae	Fungi ; Basidiomycota ; Tremellomycetes ; Filobasidiales ; Piskurozymaceae	1	1	1	1	1	1	0	1	1	1	0	0	0	1	0	0	0	1	0	0	1	0	0	0	1	0	0	0	0	0	0	0	0	0	1	0	0	0	0	0	0	0	0
OTU_1531	Fungi	Ascomycota				Fungi ; Ascomycota ; ; ;	1	0	0	0	0	0	0	0	0	0	0	0	0	0	0	0	0	0	0	0	0	0	0	0	0	0	0	0	0	0	0	0	0	0	0	0	0	0	0	0	0	0	0
OTU_1534	Fungi	Ascomycota	Leotiomycetes	Helotiales	Hyaloscyphaceae	Fungi ; Ascomycota ; Leotiomycetes ; Helotiales ; Hyaloscyphaceae	0	0	0	0	0	0	0	0	0	0	0	0	0	0	0	0	0	0	0	0	0	0	0	0	0	0	0	0	0	0	0	0	0	0	0	0	0	0	0	0	0	0	0
OTU_1537	Fungi	Ascomycota				Fungi ; Ascomycota ; ; ;	1	1	0	0	0	1	0	0	0	0	0	0	1	0	0	0	0	0	0	0	0	0	0	0	0	0	0	0	0	0	0	0	0	0	0	0	0	0	0	0	0	0	0
OTU_1540	Fungi	Ascomycota	Leotiomycetes	Helotiales	Hyaloscyphaceae	Fungi ; Ascomycota ; Leotiomycetes ; Helotiales ; Hyaloscyphaceae	0	0	0	0	0	0	0	0	0	0	0	0	0	0	0	0	0	0	0	0	0	0	0	0	0	0	0	0	0	1	0	0	0	0	0	0	0	0	0	0	0	0	0
OTU_1568	Fungi					Fungi ; ; ; ;	0	0	0	0	0	0	0	0	0	0	0	0	1	0	0	0	0	0	0	0	1	0	0	0	0	0	0	0	0	0	0	0	0	0	0	0	0	0	0	0	0	0	0
OTU_1581	Fungi					Fungi ; ; ; ;	0	0	0	0	0	0	0	0	0	0	0	0	0	0	0	0	0	0	0	0	0	0	0	0	0	0	0	0	0	0	0	0	0	0	0	0	0	0	0	0	0	0	0
OTU_1582	Fungi	Basidiomycota	Microbotryomycetes			Fungi ; Basidiomycota ; Microbotryomycetes ; ;	0	0	0	0	0	0	0	0	0	0	0	0	1	0	0	0	0	0	0	0	0	0	0	0	0	0	0	0	0	0	1	0	0	0	0	0	1	0	0	1	0	0	0
OTU_1595	Fungi	Ascomycota	Saccharomycetes	Saccharomycetales	Trichomonascaceae	Fungi ; Ascomycota ; Saccharomycetes ; Saccharomycetales ; Trichomonascaceae	0	0	0	0	0	1	0	0	0	1	0	1	0	0	0	0	0	0	0	0	0	0	0	0	0	0	0	0	0	1	1	1	0	1	1	0	1	1	1	1	1	1	1
OTU_1605	Fungi	Ascomycota	Sordariomycetes	Trichosphaeriales	Trichosphaeriaceae	Fungi ; Ascomycota ; Sordariomycetes ; Trichosphaeriales ; Trichosphaeriaceae	0	0	0	0	0	1	0	0	0	0	0	0	0	0	0	0	0	1	0	0	0	0	0	0	0	0	0	0	0	0	1	0	0	0	0	0	0	0	0	0	0	0	0
OTU_1606	Fungi	Ascomycota	Sordariomycetes	Xylariales	Sporocadaceae	Fungi ; Ascomycota ; Sordariomycetes ; Xylariales ; Sporocadaceae	1	1	0	1	1	1	0	0	0	1	0	0	0	0	0	0	0	0	0	0	0	0	0	0	0	0	0	0	0	0	0	0	0	0	0	0	0	0	0	0	0	0	0
OTU_1612	Fungi	Basidiomycota	Agaricomycetes	Corticiales	Corticiaceae	Fungi ; Basidiomycota ; Agaricomycetes ; Corticiales ; Corticiaceae	0	0	1	0	0	0	0	0	0	0	0	0	1	0	0	0	1	1	1	0	0	0	0	0	0	0	0	0	0	0	0	0	0	0	1	0	0	1	0	0	1	0	1
OTU_1622	Fungi					Fungi ; ; ; ;	0	0	1	0	0	0	0	0	0	0	0	0	0	0	0	0	0	0	0	0	0	0	0	0	0	0	0	0	0	0	0	0	0	0	0	0	0	0	0	0	0	0	0
OTU_1627	Fungi					Fungi ; ; ; ;	0	0	0	0	0	0	0	0	0	0	0	0	0	0	0	0	0	0	0	0	0	0	0	0	0	0	0	0	0	0	1	0	0	0	0	0	0	0	0	0	0	0	0
OTU_1638	Fungi	Glomeromycota	Glomeromycetes	Glomerales	Glomeraceae	Fungi ; Glomeromycota ; Glomeromycetes ; Glomerales ; Glomeraceae	0	0	0	1	1	0	0	0	0	0	0	0	0	0	0	0	0	0	0	0	0	0	0	0	0	0	0	1	0	0	0	0	0	0	0	0	1	0	0	0	0	0	0
OTU_1648	Fungi	Ascomycota	Leotiomycetes			Fungi ; Ascomycota ; Leotiomycetes ; ;	0	0	0	0	0	0	0	0	1	1	0	0	0	0	0	0	0	0	0	0	0	0	0	0	0	0	0	0	0	0	0	0	0	0	0	0	0	0	0	0	0	0	0
OTU_1653	Fungi	Glomeromycota	Glomeromycetes	Glomerales	Glomeraceae	Fungi ; Glomeromycota ; Glomeromycetes ; Glomerales ; Glomeraceae	1	0	0	0	1	0	1	0	1	0	0	0	0	0	0	0	0	0	0	0	0	0	0	0	0	0	0	0	1	0	0	0	0	0	0	0	0	0	0	0	0	0	0
OTU_1657	Fungi	Ascomycota				Fungi ; Ascomycota ; ; ;	0	0	0	0	0	0	0	0	0	0	0	0	0	0	0	0	0	0	0	0	0	0	0	0	0	0	1	0	0	0	0	0	0	0	0	0	0	0	0	0	0	0	0
OTU_1668	Fungi	Ascomycota				Fungi ; Ascomycota ; ; ;	0	0	0	0	0	0	0	0	0	0	0	0	0	0	0	0	0	0	0	0	1	0	0	0	0	0	0	0	0	1	0	0	0	0	0	0	0	0	1	0	0	0	0
OTU_1698	Fungi	Ascomycota	Leotiomycetes	Helotiales		Fungi ; Ascomycota ; Leotiomycetes ; Helotiales ;	0	0	0	0	0	0	0	0	0	0	0	0	0	0	0	0	0	0	0	0	0	0	0	0	0	0	1	0	0	0	0	0	0	0	0	0	0	0	0	0	0	1	0
OTU_1707	Fungi	Ascomycota	Sordariomycetes	Hypocreales	Stachybotryaceae	Fungi ; Ascomycota ; Sordariomycetes ; Hypocreales ; Stachybotryaceae	0	0	0	0	0	0	1	0	0	0	0	0	0	0	0	0	0	0	0	0	0	0	0	0	0	0	0	0	0	0	0	0	0	0	0	0	0	0	0	0	0	0	0
OTU_1710	Fungi					Fungi ; ; ; ;	0	0	0	0	1	0	0	0	0	0	0	0	0	0	0	0	0	0	0	0	0	0	0	0	0	0	0	0	0	0	0	0	0	0	0	0	0	0	0	0	0	0	0
OTU_1717	Fungi	Basidiomycota	Agaricomycetes	Russulales	Russulaceae	Fungi ; Basidiomycota ; Agaricomycetes ; Russulales ; Russulaceae	0	0	0	0	0	0	0	0	0	0	0	0	0	0	0	0	0	0	0	0	0	0	0	0	0	0	0	0	0	0	0	0	0	0	0	0	0	0	0	0	0	0	0
OTU_1740	Fungi	Ascomycota				Fungi ; Ascomycota ; ; ;	0	0	0	0	0	0	0	0	0	0	0	0	0	0	0	0	0	0	0	0	0	1	1	0	0	0	0	0	0	0	0	0	0	0	0	0	0	0	0	0	0	0	0
OTU_1762	Fungi	Ascomycota	Leotiomycetes	Helotiales	Hyaloscyphaceae	Fungi ; Ascomycota ; Leotiomycetes ; Helotiales ; Hyaloscyphaceae	0	0	0	0	0	0	0	0	0	0	0	0	0	0	0	1	0	0	0	0	0	0	0	0	0	0	1	0	0	0	0	0	0	0	0	0	0	0	0	0	0	0	0
OTU_1770	Fungi	Basidiomycota	Agaricomycetes	Agaricales	Cortinariaceae	Fungi ; Basidiomycota ; Agaricomycetes ; Agaricales ; Cortinariaceae	0	0	0	0	0	0	0	0	0	0	0	0	0	0	0	0	0	0	0	0	0	0	0	0	0	0	0	0	0	0	0	0	0	0	0	0	0	0	0	0	0	0	0
OTU_1771	Fungi	Ascomycota				Fungi ; Ascomycota ; ; ;	0	0	0	0	0	0	0	0	0	0	0	0	0	0	0	0	0	0	0	0	0	0	0	0	0	0	0	0	0	0	0	0	0	0	0	0	0	0	0	0	0	0	0
OTU_1772	Fungi	Basidiomycota	Agaricomycetes	Agaricales	Strophariaceae	Fungi ; Basidiomycota ; Agaricomycetes ; Agaricales ; Strophariaceae	0	0	0	0	0	0	0	0	0	0	0	0	0	0	0	0	0	0	0	0	0	0	0	0	0	0	0	0	0	0	0	0	0	0	0	0	0	1	0	0	0	0	0
OTU_1775	Fungi	Ascomycota				Fungi ; Ascomycota ; ; ;	0	0	0	0	0	0	0	0	0	0	0	1	0	0	0	0	0	0	0	0	0	0	0	0	0	0	0	0	0	1	1	1	0	0	0	0	1	1	1	0	1	1	0
OTU_1782	Fungi	Ascomycota				Fungi ; Ascomycota ; ; ;	0	0	0	1	1	0	0	0	0	0	0	0	0	0	0	0	0	0	0	0	1	0	0	0	0	0	0	0	0	0	0	0	0	0	0	0	0	0	0	0	0	0	0
OTU_1785	Fungi	Ascomycota	Sordariomycetes	Glomerellales	Glomerellaceae	Fungi ; Ascomycota ; Sordariomycetes ; Glomerellales ; Glomerellaceae	0	0	0	0	0	0	0	0	0	0	0	0	0	0	0	0	0	0	0	0	0	0	0	0	0	0	0	0	0	0	0	0	0	0	0	0	0	0	0	0	0	0	0
OTU_1787	Fungi	Basidiomycota				Fungi ; Basidiomycota ; ; ;	0	0	0	0	0	0	0	0	0	0	0	0	1	0	1	0	0	0	0	0	0	1	1	0	0	0	0	0	0	0	0	0	0	0	0	0	0	0	0	1	0	0	0
OTU_1803	Fungi	Ascomycota				Fungi ; Ascomycota ; ; ;	0	0	0	0	0	0	0	0	0	0	0	0	0	0	0	0	0	0	0	0	0	0	0	0	0	0	0	0	0	0	0	0	0	0	0	0	0	0	0	0	0	0	0
OTU_1808	Fungi	Basidiomycota	Tremellomycetes	Tremellales		Fungi ; Basidiomycota ; Tremellomycetes ; Tremellales ;	0	0	0	0	0	0	0	0	0	0	0	0	0	0	1	0	0	0	0	0	0	1	1	0	0	0	0	0	0	0	0	0	0	0	0	0	0	0	0	0	0	0	0
OTU_1810	Fungi	Ascomycota	Eurotiomycetes	Chaetothyriales	Herpotrichiellaceae	Fungi ; Ascomycota ; Eurotiomycetes ; Chaetothyriales ; Herpotrichiellaceae	0	0	0	0	0	0	0	0	0	0	0	0	0	0	0	0	1	0	0	0	0	1	1	0	0	0	0	0	0	0	0	0	0	0	0	0	0	0	0	0	0	0	0
OTU_1827	Fungi	Ascomycota	Leotiomycetes	Helotiales	Hyaloscyphaceae	Fungi ; Ascomycota ; Leotiomycetes ; Helotiales ; Hyaloscyphaceae	0	0	0	0	0	0	0	0	0	0	0	0	0	0	0	0	0	0	0	0	0	0	0	0	0	0	0	0	0	0	0	0	1	0	0	0	0	0	1	1	0	0	0
OTU_1835	Fungi	Ascomycota	Sordariomycetes	Hypocreales	Ophiocordycipitaceae	Fungi ; Ascomycota ; Sordariomycetes ; Hypocreales ; Ophiocordycipitaceae	1	1	1	1	1	1	1	0	1	1	1	0	0	1	0	1	1	1	1	0	1	0	0	1	1	0	1	1	1	0	0	0	0	0	1	0	0	0	0	0	0	1	0
OTU_1837	Fungi	Ascomycota	Dothideomycetes	Capnodiales	Teratosphaeriaceae	Fungi ; Ascomycota ; Dothideomycetes ; Capnodiales ; Teratosphaeriaceae	0	0	0	1	1	0	0	0	0	0	0	0	0	0	0	0	0	0	0	0	0	0	0	0	0	0	0	0	0	0	0	0	0	0	0	0	0	0	0	0	0	0	0
OTU_1851	Fungi	Ascomycota	Leotiomycetes	Helotiales	Helotiaceae	Fungi ; Ascomycota ; Leotiomycetes ; Helotiales ; Helotiaceae	0	0	0	0	0	1	0	0	0	0	0	0	0	0	0	0	0	0	0	0	0	0	0	0	0	0	0	0	0	0	0	1	0	0	0	0	0	0	0	1	1	1	0
OTU_1855	Fungi	Basidiomycota	Agaricomycetes			Fungi ; Basidiomycota ; Agaricomycetes ; ;	0	0	1	0	0	1	0	0	0	0	0	1	1	1	0	0	1	0	1	0	0	1	1	0	0	0	0	0	0	0	0	1	0	1	0	0	0	0	0	0	0	1	1
OTU_1860	Fungi	Basidiomycota	Agaricomycetes			Fungi ; Basidiomycota ; Agaricomycetes ; ;	0	0	0	0	0	0	0	0	0	0	0	0	0	0	0	0	0	0	0	0	0	0	0	0	0	0	0	0	0	0	0	0	0	0	0	0	0	0	0	0	0	0	0
OTU_1861	Fungi	Ascomycota				Fungi ; Ascomycota ; ; ;	0	0	0	0	1	0	0	0	0	0	0	0	1	1	0	0	0	0	1	0	0	0	0	0	1	0	0	0	0	0	0	0	0	1	1	0	0	0	0	0	0	0	0
OTU_1864	Fungi	Ascomycota	Leotiomycetes	Helotiales		Fungi ; Ascomycota ; Leotiomycetes ; Helotiales ;	1	0	0	1	0	0	1	1	0	0	1	0	0	0	0	1	0	0	0	1	0	0	0	1	0	0	0	0	0	0	0	0	0	0	0	0	0	0	0	0	0	0	0
OTU_1866	Fungi					Fungi ; ; ; ;	0	0	0	0	1	0	0	0	0	0	0	0	0	0	0	0	0	0	0	0	0	0	0	0	0	0	0	0	0	0	0	0	0	1	1	0	0	0	0	0	0	0	0
OTU_1872	Fungi	Ascomycota				Fungi ; Ascomycota ; ; ;	0	0	0	0	0	0	0	0	0	0	0	0	0	0	0	0	0	0	0	0	0	0	0	0	0	0	0	0	0	0	0	0	0	0	0	0	0	0	0	0	0	1	1
OTU_1878	Fungi	Ascomycota				Fungi ; Ascomycota ; ; ;	0	0	1	0	1	1	0	0	0	0	0	0	0	0	0	0	0	0	0	0	0	0	0	0	0	0	0	0	0	0	0	0	0	0	0	0	0	0	0	0	0	0	0
OTU_1879	Fungi	Ascomycota	Saccharomycetes	Saccharomycetales	Trichomonascaceae	Fungi ; Ascomycota ; Saccharomycetes ; Saccharomycetales ; Trichomonascaceae	0	0	0	1	1	1	0	1	1	1	0	0	0	1	1	0	0	0	1	0	1	0	0	0	1	1	0	0	0	0	1	1	0	1	1	1	1	1	1	0	0	0	0
OTU_1898	Fungi	Basidiomycota	Agaricomycetes	Hymenochaetales	Tubulicrinaceae	Fungi ; Basidiomycota ; Agaricomycetes ; Hymenochaetales ; Tubulicrinaceae	0	0	0	0	0	0	0	0	0	0	0	1	0	1	0	0	0	0	0	0	0	1	0	0	0	0	0	0	0	0	0	0	0	0	0	0	0	0	0	0	0	0	0
OTU_1899	Fungi	Ascomycota	Sordariomycetes	Chaetosphaeriales	Chaetosphaeriaceae	Fungi ; Ascomycota ; Sordariomycetes ; Chaetosphaeriales ; Chaetosphaeriaceae	1	1	1	1	1	1	0	0	0	1	0	0	0	1	0	1	0	1	0	0	1	0	0	0	1	1	1	0	1	0	0	0	0	1	1	0	1	1	1	1	0	1	1
OTU_1915	Fungi	Basidiomycota	Agaricomycetes	Russulales	Russulaceae	Fungi ; Basidiomycota ; Agaricomycetes ; Russulales ; Russulaceae	1	0	0	0	0	0	0	0	1	1	0	0	0	0	0	0	0	0	0	0	0	0	0	0	0	1	0	0	0	0	0	0	0	0	0	0	0	0	0	0	0	0	0
OTU_1957	Fungi	Basidiomycota	Agaricomycetes			Fungi ; Basidiomycota ; Agaricomycetes ; ;	0	0	0	0	0	0	0	0	0	0	0	0	0	0	0	0	0	0	0	0	0	1	1	0	0	0	0	0	0	0	0	0	0	0	0	0	0	0	0	0	0	0	0
OTU_1982	Fungi	Ascomycota				Fungi ; Ascomycota ; ; ;	0	0	0	0	0	0	0	0	0	0	0	0	0	0	0	0	0	0	0	0	0	0	0	0	0	0	0	0	0	0	0	0	0	0	0	0	0	0	0	0	0	0	0
OTU_1999	Fungi	Basidiomycota	Agaricomycetes	Thelephorales	Thelephoraceae	Fungi ; Basidiomycota ; Agaricomycetes ; Thelephorales ; Thelephoraceae	0	0	0	0	0	0	0	0	0	0	0	0	0	0	0	0	0	0	0	0	0	0	0	0	0	0	0	0	0	0	0	0	0	0	0	0	0	0	0	0	0	0	0
OTU_2000	Fungi	Ascomycota	Eurotiomycetes	Eurotiales		Fungi ; Ascomycota ; Eurotiomycetes ; Eurotiales ;	0	0	0	0	0	0	0	0	0	0	0	0	0	0	0	0	0	0	0	0	0	0	0	0	0	0	0	0	0	0	0	0	0	0	0	0	0	0	0	0	0	0	0
OTU_2018	Fungi	Ascomycota				Fungi ; Ascomycota ; ; ;	0	0	0	0	0	0	0	0	0	0	0	0	0	0	0	0	0	0	0	0	0	0	0	0	0	0	0	0	0	0	0	0	0	0	0	0	0	0	0	0	0	1	0
OTU_2019	Fungi	Basidiomycota	Tremellomycetes	Tremellales	Trimorphomycetaceae	Fungi ; Basidiomycota ; Tremellomycetes ; Tremellales ; Trimorphomycetaceae	1	1	0	1	1	0	1	1	0	1	0	0	0	1	0	1	0	1	0	0	0	0	0	0	0	0	0	0	0	0	1	0	0	0	1	0	1	1	0	0	0	0	0
OTU_2020	Fungi	Ascomycota	Leotiomycetes	Helotiales	Hyaloscyphaceae	Fungi ; Ascomycota ; Leotiomycetes ; Helotiales ; Hyaloscyphaceae	0	0	0	0	0	0	0	0	0	0	0	0	0	0	0	0	0	0	0	0	0	1	0	0	0	0	0	0	0	0	0	0	0	0	0	0	0	0	0	0	1	0	0
OTU_2042	Fungi	Ascomycota	Leotiomycetes			Fungi ; Ascomycota ; Leotiomycetes ; ;	0	0	1	1	1	1	0	1	0	1	1	1	1	1	1	1	1	0	1	0	1	0	0	0	1	0	0	1	0	1	1	1	0	1	1	0	1	1	1	1	1	0	1
OTU_2048	Fungi	Ascomycota	Leotiomycetes	Helotiales		Fungi ; Ascomycota ; Leotiomycetes ; Helotiales ;	0	0	0	0	0	0	0	0	0	0	0	0	0	0	0	0	1	0	0	0	0	0	0	0	0	0	0	0	0	0	0	0	0	0	0	0	0	1	0	1	0	0	0
OTU_2062	Fungi	Ascomycota	Sordariomycetes	Hypocreales		Fungi ; Ascomycota ; Sordariomycetes ; Hypocreales ;	0	0	0	0	1	0	0	0	0	0	0	0	0	0	0	0	0	0	0	0	0	0	0	0	0	0	0	0	0	0	0	0	0	0	0	0	0	0	0	0	0	0	0
OTU_2063	Fungi	Mucoromycota	Mortierellomycetes	Mortierellales	Mortierellaceae	Fungi ; Mucoromycota ; Mortierellomycetes ; Mortierellales ; Mortierellaceae	0	0	0	0	0	0	0	0	0	0	0	0	0	0	0	0	0	0	0	0	0	0	0	0	0	0	0	0	0	0	0	0	0	0	0	0	0	0	0	0	1	0	0
OTU_2068	Fungi	Basidiomycota	Atractiellomycetes	Atractiellales	Helicogloeaceae	Fungi ; Basidiomycota ; Atractiellomycetes ; Atractiellales ; Helicogloeaceae	0	0	0	0	0	0	0	0	0	1	0	0	0	0	1	0	0	0	0	0	0	0	0	0	0	0	0	0	0	0	0	1	0	1	0	0	0	0	1	0	0	0	0
OTU_2077	Fungi	Ascomycota				Fungi ; Ascomycota ; ; ;	0	0	1	0	1	0	1	1	1	0	1	0	0	0	0	1	0	1	1	0	0	0	0	1	0	0	1	1	1	0	0	0	0	0	0	0	1	0	0	0	0	0	0
OTU_2083	Fungi	Ascomycota				Fungi ; Ascomycota ; ; ;	0	0	0	0	0	0	0	0	0	0	0	0	0	0	0	0	0	0	0	0	0	1	0	0	0	0	0	0	0	0	0	0	0	0	0	0	0	0	0	0	0	1	0
OTU_2093	Fungi	Ascomycota				Fungi ; Ascomycota ; ; ;	1	1	1	1	1	1	0	0	0	0	1	0	1	1	0	0	1	0	0	0	0	0	0	0	1	0	1	0	0	0	0	0	1	0	1	0	1	0	1	1	1	0	0
OTU_2099	Fungi	Basidiomycota	Agaricomycetes			Fungi ; Basidiomycota ; Agaricomycetes ; ;	0	0	0	0	0	0	0	0	0	0	0	0	0	0	0	0	0	0	0	0	0	0	0	0	0	0	0	0	0	0	0	0	0	0	1	0	0	0	0	0	0	1	0
OTU_2100	Fungi	Basidiomycota	Agaricomycetes	Corticiales	Corticiaceae	Fungi ; Basidiomycota ; Agaricomycetes ; Corticiales ; Corticiaceae	0	0	0	0	0	0	0	0	0	0	0	0	0	0	0	0	0	0	0	0	0	0	0	0	0	0	0	0	0	1	0	1	0	0	0	0	0	0	1	0	1	0	0
OTU_2112	Fungi	Basidiomycota	Agaricomycetes	Sebacinales		Fungi ; Basidiomycota ; Agaricomycetes ; Sebacinales ;	0	0	0	0	0	0	0	0	0	0	0	0	0	0	0	0	0	0	0	0	0	0	0	0	0	0	0	0	0	0	0	0	0	0	0	0	0	0	0	0	0	0	0
OTU_2118	Fungi	Basidiomycota	Microbotryomycetes			Fungi ; Basidiomycota ; Microbotryomycetes ; ;	0	0	0	0	0	0	0	0	0	0	1	0	0	0	0	0	0	0	0	0	0	1	0	0	0	0	0	0	0	0	0	0	0	0	0	0	0	0	0	0	0	0	0
OTU_2132	Fungi	Ascomycota				Fungi ; Ascomycota ; ; ;	0	0	0	0	0	0	0	0	0	0	0	1	0	0	0	0	0	0	0	0	1	1	1	0	0	0	0	0	0	0	0	0	0	0	0	0	0	0	0	0	0	0	0
OTU_2142	Fungi					Fungi ; ; ; ;	0	1	0	0	0	0	1	0	0	0	0	0	0	0	0	0	0	0	0	0	0	0	0	0	0	0	1	0	0	0	0	0	0	0	0	0	0	0	0	0	0	0	0
OTU_2158	Fungi	Ascomycota				Fungi ; Ascomycota ; ; ;	1	0	1	0	0	0	1	0	0	0	0	0	0	0	0	0	0	0	0	0	0	0	0	0	0	0	0	0	0	0	1	0	0	0	0	0	0	0	0	0	0	0	0
OTU_2160	Fungi					Fungi ; ; ; ;	0	0	0	0	0	0	0	0	0	0	0	0	0	0	0	0	0	0	0	0	0	0	0	0	0	0	0	0	0	0	0	0	0	0	0	0	0	0	0	0	0	0	0
OTU_2164	Fungi	Basidiomycota				Fungi ; Basidiomycota ; ; ;	0	0	0	0	0	0	0	0	0	0	0	0	0	0	1	0	0	0	0	0	0	0	0	0	0	0	0	0	0	0	1	0	0	0	0	0	0	0	0	0	1	0	0
OTU_2181	Fungi	Basidiomycota				Fungi ; Basidiomycota ; ; ;	0	0	0	0	0	0	0	0	0	0	0	0	0	0	0	0	0	0	0	0	0	0	0	0	0	0	0	0	0	0	0	0	0	0	0	0	0	0	0	0	0	0	0
OTU_2194	Fungi					Fungi ; ; ; ;	0	0	0	0	0	0	0	0	0	0	0	0	0	0	0	0	0	0	0	0	0	1	1	0	0	0	0	0	0	0	0	0	0	0	0	0	0	0	0	0	0	0	0
OTU_2199	Fungi	Ascomycota	Sordariomycetes	Hypocreales	Ophiocordycipitaceae	Fungi ; Ascomycota ; Sordariomycetes ; Hypocreales ; Ophiocordycipitaceae	0	0	0	0	0	0	0	0	0	0	0	0	0	0	0	0	0	1	0	0	0	0	0	0	0	0	0	0	0	0	0	0	0	0	0	0	0	0	0	0	0	0	0
OTU_2203	Fungi					Fungi ; ; ; ;	1	1	1	1	1	0	0	1	1	1	1	1	1	0	1	1	1	1	1	1	1	1	0	0	0	1	1	1	1	0	0	0	0	1	1	0	0	1	0	0	0	0	1
OTU_2205	Fungi	Basidiomycota	Agaricomycetes	Sebacinales		Fungi ; Basidiomycota ; Agaricomycetes ; Sebacinales ;	0	0	0	0	0	0	0	0	0	0	0	1	0	0	0	0	0	0	1	0	1	0	0	0	0	0	0	0	0	0	0	0	0	0	0	0	0	0	0	0	0	0	0
OTU_2210	Fungi					Fungi ; ; ; ;	0	0	0	0	0	0	0	0	0	0	0	0	0	0	0	0	0	0	0	0	0	0	0	0	0	0	0	0	0	0	0	0	0	0	0	0	0	0	0	0	0	0	0
OTU_2213	Fungi	Basidiomycota	Agaricomycetes			Fungi ; Basidiomycota ; Agaricomycetes ; ;	0	0	0	0	0	1	0	0	0	0	0	0	0	0	0	0	0	0	0	0	0	1	1	0	0	0	0	0	0	0	0	0	0	0	0	0	0	0	0	0	0	0	0
OTU_2226	Fungi	Glomeromycota	Glomeromycetes	Glomerales	Glomeraceae	Fungi ; Glomeromycota ; Glomeromycetes ; Glomerales ; Glomeraceae	1	0	0	0	1	1	0	0	0	0	0	0	0	0	0	0	0	0	0	0	0	0	0	1	0	1	0	1	1	0	0	0	0	0	0	0	0	0	0	0	0	0	0
OTU_2230	Fungi	Ascomycota				Fungi ; Ascomycota ; ; ;	0	0	1	0	1	0	0	0	1	1	1	0	0	0	0	0	0	0	0	0	0	0	0	0	0	0	0	0	0	0	0	0	0	0	0	0	0	0	0	0	0	0	0
OTU_2232	Fungi	Basidiomycota	Agaricomycetes	Agaricales	Clavariaceae	Fungi ; Basidiomycota ; Agaricomycetes ; Agaricales ; Clavariaceae	0	0	0	0	0	0	0	0	0	0	0	0	0	0	0	0	0	0	0	0	0	1	1	0	0	0	0	0	0	0	0	0	0	0	1	0	0	1	0	0	0	0	1
OTU_2264	Fungi	Ascomycota				Fungi ; Ascomycota ; ; ;	0	0	0	0	0	1	0	0	0	0	0	0	0	0	0	0	0	0	0	0	0	0	0	0	0	0	0	0	0	1	0	0	0	0	0	0	0	0	0	1	0	0	0
OTU_2272	Fungi	Basidiomycota	Agaricomycetes	Agaricales	Entolomataceae	Fungi ; Basidiomycota ; Agaricomycetes ; Agaricales ; Entolomataceae	1	0	0	0	1	0	0	0	1	0	0	0	0	1	0	0	0	0	0	0	0	0	0	1	0	0	0	0	1	0	0	0	0	0	0	0	0	0	0	0	0	0	0
OTU_2274	Fungi	Ascomycota	Leotiomycetes			Fungi ; Ascomycota ; Leotiomycetes ; ;	1	0	0	0	0	0	1	0	0	1	1	0	0	0	0	0	0	0	1	0	0	0	0	0	0	0	0	1	0	0	0	0	0	0	0	0	0	0	0	0	0	0	0
OTU_2288	Fungi	Basidiomycota	Microbotryomycetes			Fungi ; Basidiomycota ; Microbotryomycetes ; ;	0	0	0	0	0	0	0	0	0	0	0	0	0	0	0	0	0	0	0	0	0	1	1	0	0	0	0	0	0	0	0	0	0	0	0	0	0	0	0	0	0	0	0
OTU_2304	Fungi	Ascomycota	Leotiomycetes			Fungi ; Ascomycota ; Leotiomycetes ; ;	0	0	1	0	0	0	0	0	0	0	0	0	0	0	0	0	0	0	0	0	0	0	0	0	0	0	0	0	0	0	0	0	0	0	1	0	0	0	0	0	0	0	0
OTU_2308	Fungi					Fungi ; ; ; ;	1	0	0	1	0	0	0	0	0	0	0	0	0	0	0	0	0	0	0	0	0	0	0	0	0	0	0	0	0	0	0	0	0	0	0	0	0	0	0	0	0	0	0
OTU_2312	Fungi	Ascomycota	Saccharomycetes	Saccharomycetales		Fungi ; Ascomycota ; Saccharomycetes ; Saccharomycetales ;	0	0	0	0	0	0	0	0	0	0	0	0	0	0	0	0	0	0	0	0	0	0	0	0	0	0	0	0	0	0	0	0	0	0	0	0	0	0	0	0	0	0	0
OTU_2323	Fungi	Mucoromycota	Umbelopsidomycetes	Umbelopsidales	Umbelopsidaceae	Fungi ; Mucoromycota ; Umbelopsidomycetes ; Umbelopsidales ; Umbelopsidaceae	0	0	0	0	0	0	0	0	0	0	0	0	0	0	0	0	0	0	0	0	0	0	0	0	0	0	0	0	0	0	0	0	0	0	0	0	0	0	0	0	0	0	0
OTU_2341	Fungi	Ascomycota	Sordariomycetes	Hypocreales	Bionectriaceae	Fungi ; Ascomycota ; Sordariomycetes ; Hypocreales ; Bionectriaceae	0	0	0	0	0	0	0	1	0	0	0	0	0	0	0	0	0	0	1	0	0	0	0	0	0	0	0	0	0	0	0	0	0	0	0	0	0	0	0	0	0	0	0
OTU_2348	Fungi					Fungi ; ; ; ;	1	1	1	0	1	1	0	0	1	1	0	0	1	1	0	0	0	1	1	0	1	0	0	0	1	0	0	1	0	0	0	1	0	0	1	0	0	0	0	0	0	0	1
OTU_2362	Fungi	Ascomycota				Fungi ; Ascomycota ; ; ;	0	0	0	0	1	0	0	1	1	0	0	0	0	0	0	0	0	0	0	0	0	0	0	1	0	0	0	0	0	0	0	0	0	0	0	0	0	0	0	0	0	0	0
OTU_2377	Fungi					Fungi ; ; ; ;	0	0	1	1	1	0	1	0	0	0	0	0	0	0	0	0	0	0	0	0	0	0	0	0	0	0	0	0	1	0	0	0	0	0	0	0	0	0	0	0	0	0	0
OTU_2380	Fungi	Ascomycota	Sordariomycetes	Xylariales	Sporocadaceae	Fungi ; Ascomycota ; Sordariomycetes ; Xylariales ; Sporocadaceae	1	0	0	1	0	0	0	0	1	0	0	0	0	0	0	0	0	0	0	0	0	0	0	0	0	0	0	0	0	1	0	0	0	0	1	0	0	0	0	0	0	0	0
OTU_2381	Fungi	Ascomycota				Fungi ; Ascomycota ; ; ;	0	0	0	0	0	0	0	0	0	0	0	0	0	0	0	0	0	0	0	0	0	0	0	0	0	0	0	0	0	0	0	0	0	0	0	0	0	0	0	0	0	0	0
OTU_2409	Fungi	Ascomycota	Leotiomycetes	Helotiales	Hyaloscyphaceae	Fungi ; Ascomycota ; Leotiomycetes ; Helotiales ; Hyaloscyphaceae	1	1	1	1	1	1	1	1	1	1	1	1	1	1	1	1	1	1	1	0	1	1	1	1	1	1	1	1	1	1	1	1	0	1	1	0	0	1	0	1	1	1	1
OTU_2427	Fungi	Ascomycota	Leotiomycetes	Helotiales		Fungi ; Ascomycota ; Leotiomycetes ; Helotiales ;	1	0	1	0	0	0	0	1	0	0	0	0	0	0	0	0	0	0	0	0	0	0	0	0	0	0	0	0	0	0	0	0	0	0	0	0	0	0	0	0	0	0	0
OTU_2435	Fungi	Ascomycota				Fungi ; Ascomycota ; ; ;	1	0	1	1	0	1	0	0	0	0	0	0	0	1	0	0	0	0	0	0	1	0	0	0	0	0	0	0	0	0	0	0	0	0	0	0	0	0	0	0	0	0	0
OTU_2436	Fungi	Ascomycota	Dothideomycetes			Fungi ; Ascomycota ; Dothideomycetes ; ;	1	1	1	0	1	1	0	0	1	1	0	0	1	1	0	0	0	1	0	0	0	1	0	1	0	0	0	0	0	0	0	1	0	0	0	0	0	0	0	0	0	1	0
OTU_2439	Fungi	Basidiomycota	Agaricomycetes			Fungi ; Basidiomycota ; Agaricomycetes ; ;	0	0	0	0	0	0	0	0	0	0	0	1	1	1	0	0	1	0	0	0	1	1	1	0	0	0	0	0	0	0	0	0	0	0	0	0	0	0	0	0	0	0	1
OTU_2464	Fungi	Glomeromycota	Glomeromycetes	Glomerales	Glomeraceae	Fungi ; Glomeromycota ; Glomeromycetes ; Glomerales ; Glomeraceae	0	0	0	0	0	0	0	0	0	0	0	0	0	0	0	0	0	0	0	0	0	0	0	0	0	0	0	1	0	0	0	0	0	0	0	0	1	0	0	0	0	0	0
OTU_2465	Fungi	Ascomycota				Fungi ; Ascomycota ; ; ;	0	0	0	0	0	0	0	0	0	0	0	0	0	0	0	0	0	0	0	0	0	0	0	0	0	0	0	0	0	0	0	0	0	0	0	0	0	0	0	0	0	0	0
OTU_2469	Fungi	Ascomycota	Sordariomycetes	Hypocreales	Clavicipitaceae	Fungi ; Ascomycota ; Sordariomycetes ; Hypocreales ; Clavicipitaceae	1	0	1	0	0	1	0	0	0	0	0	0	0	0	0	0	0	1	0	0	0	0	0	0	1	0	0	1	1	0	0	0	0	0	1	0	0	1	1	0	0	0	0
OTU_2490	Fungi	Basidiomycota	Agaricomycetes	Agaricales	Mycenaceae	Fungi ; Basidiomycota ; Agaricomycetes ; Agaricales ; Mycenaceae	0	0	0	0	1	0	0	1	0	0	0	0	0	0	0	0	0	0	0	1	0	0	0	1	0	1	0	1	1	0	0	0	0	0	0	0	0	0	0	0	0	0	0
OTU_2510	Fungi	Ascomycota	Dothideomycetes			Fungi ; Ascomycota ; Dothideomycetes ; ;	0	0	1	0	0	1	0	0	0	0	0	0	0	0	0	1	0	0	0	0	0	0	0	0	0	0	0	0	0	0	0	0	0	0	0	0	0	1	0	0	0	1	0
OTU_2512	Fungi					Fungi ; ; ; ;	1	1	1	1	1	0	1	1	1	1	1	0	0	0	0	1	0	1	1	0	0	0	0	1	0	1	1	0	1	0	0	0	0	0	1	0	0	0	0	0	0	0	0
OTU_2514	Fungi	Ascomycota	Leotiomycetes	Helotiales	Helotiaceae	Fungi ; Ascomycota ; Leotiomycetes ; Helotiales ; Helotiaceae	0	0	0	0	0	0	0	0	0	0	0	0	0	0	0	0	0	0	0	0	0	0	0	0	0	0	0	0	0	0	0	0	0	0	0	0	0	0	0	0	0	0	0
OTU_2516	Fungi	Basidiomycota	Agaricomycetes	Agaricales	Mycenaceae	Fungi ; Basidiomycota ; Agaricomycetes ; Agaricales ; Mycenaceae	1	0	1	0	1	0	0	0	0	0	0	0	0	1	0	0	0	0	1	1	0	0	0	0	1	0	0	1	0	0	0	0	0	0	0	0	0	0	0	0	0	0	0
OTU_2522	Fungi	Ascomycota				Fungi ; Ascomycota ; ; ;	0	0	0	0	0	0	0	0	0	0	0	0	0	0	0	0	0	0	0	0	0	0	0	0	0	0	0	0	0	0	0	0	0	0	0	0	0	0	0	0	0	0	0
OTU_2526	Fungi					Fungi ; ; ; ;	1	0	0	0	0	0	0	1	0	0	0	0	0	0	0	0	0	1	0	0	1	0	0	0	0	0	0	0	0	0	0	0	0	0	0	0	0	0	0	0	0	0	0
OTU_2539	Fungi	Ascomycota				Fungi ; Ascomycota ; ; ;	0	0	0	0	0	0	0	0	0	0	0	0	0	0	0	0	0	0	0	0	0	0	0	0	0	0	0	0	0	0	0	0	0	0	0	0	0	0	0	0	0	0	0
OTU_2540	Fungi					Fungi ; ; ; ;	0	0	0	0	0	0	0	0	0	0	0	0	0	0	0	0	0	0	0	0	0	0	0	0	0	0	0	0	0	0	0	0	0	0	0	0	0	0	0	0	0	0	0
OTU_2555	Fungi	Ascomycota				Fungi ; Ascomycota ; ; ;	0	0	0	0	0	0	1	0	0	0	0	0	0	0	0	0	0	0	0	0	0	0	0	0	0	0	0	0	0	0	0	0	0	0	0	0	0	0	0	0	0	0	0
OTU_2561	Fungi					Fungi ; ; ; ;	1	0	0	0	0	0	0	0	0	0	0	0	0	0	0	0	0	0	0	0	0	0	0	0	0	0	0	0	0	0	0	0	0	0	0	0	0	0	0	0	0	0	0
OTU_2567	Fungi	Basidiomycota	Tremellomycetes			Fungi ; Basidiomycota ; Tremellomycetes ; ;	0	1	0	0	0	0	0	0	0	0	0	0	0	1	0	0	0	0	0	0	0	0	0	0	0	0	0	0	0	0	0	0	0	0	0	0	0	0	0	0	0	0	0
OTU_2585	Fungi	Basidiomycota	Agaricomycetes	Russulales	Lachnocladiaceae	Fungi ; Basidiomycota ; Agaricomycetes ; Russulales ; Lachnocladiaceae	0	0	0	1	0	1	0	0	0	0	0	0	0	0	0	0	0	0	0	0	0	0	0	0	0	0	0	0	0	0	0	0	0	0	1	0	0	0	0	0	0	0	0
OTU_2604	Fungi	Ascomycota				Fungi ; Ascomycota ; ; ;	0	0	0	1	1	0	0	0	0	0	0	0	0	0	0	0	0	0	0	0	0	0	0	0	0	0	0	0	0	0	1	0	0	1	0	0	0	0	1	0	0	1	1
OTU_2626	Fungi	Ascomycota	Sordariomycetes	Hypocreales	Nectriaceae	Fungi ; Ascomycota ; Sordariomycetes ; Hypocreales ; Nectriaceae	0	0	0	0	0	0	0	0	0	0	0	0	0	0	0	0	0	1	0	0	0	0	0	0	0	0	0	0	0	0	0	0	0	0	0	0	0	0	0	0	0	0	0
OTU_2629	Fungi	Ascomycota	Sordariomycetes	Diaporthales	Schizoparmaceae	Fungi ; Ascomycota ; Sordariomycetes ; Diaporthales ; Schizoparmaceae	0	0	0	0	0	0	1	0	0	0	0	0	0	0	0	0	1	0	0	0	0	0	0	0	0	0	0	0	0	0	0	0	0	0	0	0	0	1	0	0	0	0	0
OTU_2631	Fungi	Basidiomycota	Agaricomycetes			Fungi ; Basidiomycota ; Agaricomycetes ; ;	0	0	0	0	0	0	0	0	0	0	0	0	0	0	0	0	0	0	0	0	0	0	0	0	0	0	0	0	0	0	0	1	0	0	0	0	0	0	0	0	0	0	0
OTU_2634	Fungi	Ascomycota				Fungi ; Ascomycota ; ; ;	1	0	0	0	0	1	1	0	0	0	0	1	0	0	0	0	0	0	0	0	0	0	0	0	0	0	0	0	0	0	0	0	0	0	0	0	0	0	0	0	0	1	1
OTU_2641	Fungi	Ascomycota	Leotiomycetes	Helotiales	Dermateaceae	Fungi ; Ascomycota ; Leotiomycetes ; Helotiales ; Dermateaceae	0	0	0	1	0	0	0	0	0	0	0	0	1	1	0	1	1	1	0	1	1	1	0	0	0	0	0	0	1	0	0	0	0	0	0	0	0	0	0	0	0	1	0
OTU_2643	Fungi	Ascomycota				Fungi ; Ascomycota ; ; ;	0	0	0	0	0	1	0	0	0	0	0	1	0	0	1	0	1	0	0	0	0	1	0	0	0	0	0	0	0	1	1	1	0	1	1	0	0	1	1	1	1	1	1
OTU_2652	Fungi	Mucoromycota	Mortierellomycetes	Mortierellales	Mortierellaceae	Fungi ; Mucoromycota ; Mortierellomycetes ; Mortierellales ; Mortierellaceae	0	1	0	0	0	1	0	0	0	0	0	0	0	1	1	0	0	0	1	0	0	0	0	0	0	0	0	0	0	0	1	0	0	0	0	0	0	1	0	0	0	1	0
OTU_2658	Fungi	Ascomycota	Eurotiomycetes	Eurotiales	Aspergillaceae	Fungi ; Ascomycota ; Eurotiomycetes ; Eurotiales ; Aspergillaceae	0	0	1	0	0	0	0	0	0	0	0	0	0	0	0	0	0	0	0	0	0	0	0	0	0	0	0	0	0	0	0	0	0	0	0	0	0	0	0	0	0	0	0
OTU_2660	Fungi	Ascomycota	Sordariomycetes	Hypocreales		Fungi ; Ascomycota ; Sordariomycetes ; Hypocreales ;	0	1	0	0	0	0	0	0	0	0	0	0	0	0	0	0	0	0	0	0	0	0	0	0	0	0	0	0	1	0	0	0	0	0	0	0	0	0	0	0	0	0	0
OTU_2663	Fungi	Ascomycota				Fungi ; Ascomycota ; ; ;	0	0	0	0	0	0	0	0	1	0	0	0	0	0	0	1	0	1	0	0	0	0	0	1	0	0	0	0	0	0	0	0	0	0	0	0	0	1	0	0	0	0	0
OTU_2667	Fungi	Ascomycota	Eurotiomycetes	Chaetothyriales	Herpotrichiellaceae	Fungi ; Ascomycota ; Eurotiomycetes ; Chaetothyriales ; Herpotrichiellaceae	0	1	0	1	1	1	1	0	1	0	0	1	0	1	0	0	1	0	0	0	0	0	0	0	1	0	1	0	0	0	0	0	0	0	1	0	0	0	0	0	0	1	1
OTU_2689	Fungi	Basidiomycota	Agaricomycetes	Cantharellales	Botryobasidiaceae	Fungi ; Basidiomycota ; Agaricomycetes ; Cantharellales ; Botryobasidiaceae	0	0	0	0	0	0	0	0	0	0	0	0	0	0	0	0	0	0	0	0	0	0	0	0	0	0	0	0	0	0	0	0	0	0	0	0	0	0	0	0	0	0	1
OTU_2699	Fungi	Basidiomycota	Tremellomycetes			Fungi ; Basidiomycota ; Tremellomycetes ; ;	0	1	0	0	0	1	0	0	0	0	1	0	0	0	0	0	0	0	0	0	1	1	0	0	0	0	0	0	0	0	1	1	1	0	1	0	0	0	0	0	0	1	0
OTU_2700	Fungi					Fungi ; ; ; ;	0	0	0	0	0	0	0	0	0	0	0	0	0	0	0	0	0	0	0	0	0	0	0	0	0	0	0	0	0	0	0	0	0	1	0	0	0	0	0	0	0	0	1
OTU_2702	Fungi	Ascomycota	Lecanoromycetes			Fungi ; Ascomycota ; Lecanoromycetes ; ;	0	0	0	0	0	0	0	0	0	0	0	1	0	0	0	0	0	0	0	0	0	0	0	0	0	0	0	0	0	0	0	0	0	0	0	0	0	0	0	0	1	0	0
OTU_2711	Fungi	Ascomycota				Fungi ; Ascomycota ; ; ;	0	1	1	0	0	0	0	0	0	0	1	0	0	0	0	0	0	0	1	0	0	0	0	0	0	0	0	0	0	0	0	0	0	0	0	0	0	0	0	0	0	0	0
OTU_2716	Fungi					Fungi ; ; ; ;	0	0	0	0	0	0	0	0	0	0	0	0	0	0	0	0	0	0	0	0	0	0	0	0	0	0	0	0	0	0	0	0	0	0	1	0	0	0	0	0	0	0	0
OTU_2720	Fungi	Ascomycota	Dothideomycetes	Patellariales	Patellariaceae	Fungi ; Ascomycota ; Dothideomycetes ; Patellariales ; Patellariaceae	0	0	0	0	0	1	0	0	0	0	0	0	0	0	0	0	0	0	0	0	0	0	0	0	0	0	0	0	0	0	0	1	0	0	0	0	0	0	0	0	0	0	0
OTU_2727	Fungi	Ascomycota				Fungi ; Ascomycota ; ; ;	0	0	0	0	0	0	0	0	0	0	0	0	0	0	0	0	0	0	0	0	0	0	0	0	0	0	0	0	0	0	0	0	0	0	0	0	0	0	0	0	0	0	0
OTU_2729	Fungi	Ascomycota				Fungi ; Ascomycota ; ; ;	1	0	1	0	0	1	0	0	0	1	1	0	0	0	0	1	0	0	1	0	1	0	0	0	0	0	0	0	0	0	0	0	0	0	1	0	0	0	1	0	1	0	0
OTU_2733	Fungi	Mucoromycota	Mortierellomycetes	Mortierellales	Mortierellaceae	Fungi ; Mucoromycota ; Mortierellomycetes ; Mortierellales ; Mortierellaceae	1	1	0	0	0	0	0	0	0	1	0	0	0	0	0	1	0	1	0	0	0	0	0	0	0	0	0	0	1	0	1	0	0	0	1	0	0	0	0	0	0	1	0
OTU_2738	Fungi	Ascomycota	Leotiomycetes			Fungi ; Ascomycota ; Leotiomycetes ; ;	0	1	0	0	0	0	1	0	0	0	0	0	0	0	0	0	0	1	0	0	0	0	0	1	0	0	0	0	0	0	0	0	0	0	0	0	0	0	0	0	0	0	0
OTU_2744	Fungi	Ascomycota				Fungi ; Ascomycota ; ; ;	0	0	0	0	0	0	0	0	0	0	0	0	0	0	0	0	0	0	0	0	0	0	0	0	0	0	0	1	0	0	0	0	0	0	0	0	0	1	0	0	0	0	0
OTU_2749	Fungi	Ascomycota				Fungi ; Ascomycota ; ; ;	1	0	1	1	1	1	1	0	1	1	1	0	0	0	0	1	0	1	1	1	0	0	0	0	0	0	1	0	0	0	0	0	0	0	0	0	0	1	0	0	0	0	0
OTU_2780	Fungi	Basidiomycota	Agaricomycetes	Trechisporales	Hydnodontaceae	Fungi ; Basidiomycota ; Agaricomycetes ; Trechisporales ; Hydnodontaceae	0	0	0	0	0	1	1	0	0	0	0	0	0	0	0	0	0	1	1	0	1	0	0	0	0	0	0	0	0	0	1	0	0	0	0	0	0	0	0	0	0	0	0
OTU_2785	Fungi	Basidiomycota	Agaricomycetes	Boletales		Fungi ; Basidiomycota ; Agaricomycetes ; Boletales ;	0	0	0	0	0	0	0	0	0	0	0	0	0	0	0	0	0	0	0	0	0	1	1	0	0	0	0	0	0	0	0	0	0	0	0	0	0	0	0	0	0	0	0
OTU_2814	Fungi	Basidiomycota	Microbotryomycetes			Fungi ; Basidiomycota ; Microbotryomycetes ; ;	0	1	0	0	0	1	0	0	0	0	0	0	0	0	0	0	0	0	0	0	0	0	0	0	1	0	0	0	0	0	0	0	0	0	0	0	0	0	0	0	0	0	0
OTU_2817	Fungi	Basidiomycota	Tremellomycetes	Tremellales		Fungi ; Basidiomycota ; Tremellomycetes ; Tremellales ;	0	0	0	0	0	0	0	0	0	0	0	0	0	0	0	0	0	0	0	0	0	1	1	0	0	0	0	0	0	0	0	0	0	0	0	0	0	0	0	0	0	0	0
OTU_2818	Fungi	Ascomycota	Leotiomycetes			Fungi ; Ascomycota ; Leotiomycetes ; ;	0	0	0	0	0	1	0	0	0	0	0	0	0	1	0	0	0	0	0	0	0	0	0	0	0	0	0	0	0	0	0	0	0	0	0	0	0	0	0	0	0	0	0
OTU_2819	Fungi	Ascomycota				Fungi ; Ascomycota ; ; ;	0	0	0	0	0	0	0	0	0	0	0	0	1	0	0	0	0	0	0	0	0	0	0	0	0	0	0	0	0	0	0	1	0	0	0	0	0	0	0	0	0	0	0
OTU_2831	Fungi	Ascomycota	Sordariomycetes	Hypocreales	Hypocreaceae	Fungi ; Ascomycota ; Sordariomycetes ; Hypocreales ; Hypocreaceae	0	0	0	0	0	0	0	0	0	0	0	0	0	0	0	0	0	0	0	0	0	0	0	0	0	0	0	0	0	0	0	0	0	0	0	0	0	0	0	0	0	0	0
OTU_2834	Fungi	Ascomycota	Sordariomycetes	Chaetosphaeriales	Chaetosphaeriaceae	Fungi ; Ascomycota ; Sordariomycetes ; Chaetosphaeriales ; Chaetosphaeriaceae	0	0	0	1	0	1	0	0	0	0	0	0	0	0	0	0	0	0	0	0	0	0	0	0	0	0	0	0	0	0	0	0	0	0	0	0	0	0	0	0	0	0	0
OTU_2844	Fungi	Ascomycota	Leotiomycetes			Fungi ; Ascomycota ; Leotiomycetes ; ;	0	1	0	0	0	1	0	0	0	0	0	0	0	0	1	0	0	0	0	0	0	0	0	0	0	0	0	0	0	0	0	0	0	0	0	0	0	0	0	0	0	0	0
OTU_2845	Fungi	Ascomycota	Leotiomycetes		Myxotrichaceae	Fungi ; Ascomycota ; Leotiomycetes ; ; Myxotrichaceae	0	0	0	0	0	0	0	0	0	0	0	0	0	0	0	0	0	0	0	0	0	0	0	0	0	0	0	0	0	0	0	0	0	0	0	0	0	0	0	0	0	0	0
OTU_2850	Fungi	Basidiomycota	Agaricomycetes			Fungi ; Basidiomycota ; Agaricomycetes ; ;	0	0	0	0	0	0	1	0	0	1	0	1	1	1	1	0	1	0	0	0	1	0	0	0	1	0	0	0	0	0	1	0	1	1	0	1	1	0	1	1	1	1	1
OTU_2861	Fungi	Basidiomycota	Agaricomycetes	Thelephorales	Thelephoraceae	Fungi ; Basidiomycota ; Agaricomycetes ; Thelephorales ; Thelephoraceae	0	0	0	0	0	0	0	0	0	0	0	0	0	0	0	0	0	0	0	0	0	0	0	0	0	0	0	0	0	0	0	0	0	0	0	0	0	0	0	0	0	0	0
OTU_2865	Fungi	Basidiomycota	Agaricomycetes	Trechisporales	Hydnodontaceae	Fungi ; Basidiomycota ; Agaricomycetes ; Trechisporales ; Hydnodontaceae	0	0	0	0	0	0	0	0	0	0	0	0	0	0	0	0	0	0	1	0	0	1	0	0	0	0	0	0	0	0	0	0	0	0	1	0	0	0	0	0	0	0	0
OTU_2886	Fungi	Ascomycota				Fungi ; Ascomycota ; ; ;	0	0	1	0	1	1	0	0	0	0	0	1	0	0	0	0	0	0	0	0	0	0	1	0	0	0	0	0	0	0	1	1	0	0	0	0	0	0	1	0	1	1	1
OTU_2887	Fungi	Basidiomycota	Agaricomycetes	Agaricales	Entolomataceae	Fungi ; Basidiomycota ; Agaricomycetes ; Agaricales ; Entolomataceae	0	1	0	1	0	0	0	0	0	0	0	0	0	0	0	0	0	0	0	0	0	0	0	1	0	0	0	0	0	0	0	0	0	0	0	0	0	0	0	0	0	0	0
OTU_2890	Fungi	Ascomycota	Leotiomycetes			Fungi ; Ascomycota ; Leotiomycetes ; ;	0	1	0	0	0	1	0	0	0	0	0	0	0	0	0	0	0	1	0	0	0	0	0	0	0	0	0	0	0	0	0	0	0	0	0	0	0	1	0	0	0	0	0
OTU_2894	Fungi	Ascomycota	Leotiomycetes	Helotiales		Fungi ; Ascomycota ; Leotiomycetes ; Helotiales ;	0	1	0	0	0	1	0	0	1	1	1	1	0	1	0	0	0	1	1	0	0	1	1	1	1	0	0	0	0	1	1	1	1	1	1	0	1	1	1	1	1	1	0
OTU_2895	Fungi					Fungi ; ; ; ;	0	0	0	0	0	0	0	0	0	0	0	0	0	0	0	0	0	0	0	0	0	1	1	0	0	0	0	0	0	0	0	0	0	0	0	0	0	0	0	0	0	0	0
OTU_2899	Fungi	Ascomycota	Leotiomycetes			Fungi ; Ascomycota ; Leotiomycetes ; ;	0	1	1	1	0	0	0	0	0	0	0	0	0	1	1	0	0	0	0	0	0	0	0	0	0	0	0	1	0	0	0	0	0	0	0	0	0	0	0	0	0	0	0
OTU_2909	Fungi	Ascomycota	Eurotiomycetes	Chaetothyriales	Herpotrichiellaceae	Fungi ; Ascomycota ; Eurotiomycetes ; Chaetothyriales ; Herpotrichiellaceae	0	0	0	0	0	1	1	0	0	0	0	0	0	0	0	0	0	0	0	0	1	0	0	0	0	0	0	1	0	0	0	0	0	0	0	0	0	0	0	0	0	0	0
OTU_2944	Fungi	Basidiomycota	Tremellomycetes	Tremellales		Fungi ; Basidiomycota ; Tremellomycetes ; Tremellales ;	0	0	0	0	0	0	0	0	0	0	0	0	0	0	0	0	0	0	0	0	0	1	1	0	0	0	0	0	0	0	0	0	0	0	0	0	0	0	0	0	0	0	0
OTU_2952	Fungi	Ascomycota				Fungi ; Ascomycota ; ; ;	0	0	1	0	0	0	0	0	0	0	1	1	1	1	1	0	0	0	1	0	0	0	0	0	0	0	0	1	0	0	0	0	0	1	1	0	1	1	1	0	0	1	1
OTU_2955	Fungi	Ascomycota				Fungi ; Ascomycota ; ; ;	1	0	0	0	1	0	0	0	1	0	0	0	0	0	0	0	0	0	0	0	0	0	0	0	0	0	1	0	0	0	0	0	0	0	0	0	0	0	0	0	0	0	0
OTU_2965	Fungi	Basidiomycota	Agaricomycetes			Fungi ; Basidiomycota ; Agaricomycetes ; ;	0	0	0	0	0	0	0	0	0	0	0	0	0	0	0	0	0	0	0	0	0	0	0	0	0	0	0	0	0	0	0	0	0	0	0	1	0	0	1	0	0	0	0
OTU_2974	Fungi	Basidiomycota	Agaricomycetes	Agaricales	Cortinariaceae	Fungi ; Basidiomycota ; Agaricomycetes ; Agaricales ; Cortinariaceae	0	0	0	1	0	0	0	0	1	0	0	1	0	1	1	0	0	0	0	0	0	0	0	1	1	0	0	0	0	1	0	1	0	1	1	0	0	0	1	1	1	1	1
OTU_2982	Fungi	Ascomycota				Fungi ; Ascomycota ; ; ;	0	0	0	0	0	0	0	0	1	0	0	0	0	0	0	0	0	0	0	0	0	0	0	0	1	0	0	0	0	0	0	0	0	0	0	0	0	0	0	0	0	0	0
OTU_2985	Fungi	Basidiomycota	Agaricomycetes	Agaricales	Clavariaceae	Fungi ; Basidiomycota ; Agaricomycetes ; Agaricales ; Clavariaceae	0	0	0	0	0	0	0	0	0	0	0	0	0	0	0	0	0	0	0	0	0	0	0	0	0	0	0	0	0	0	0	0	0	0	0	0	0	0	0	0	1	0	0
OTU_2993	Fungi	Ascomycota				Fungi ; Ascomycota ; ; ;	0	1	1	1	0	1	1	0	0	0	1	1	0	1	1	1	0	0	0	0	1	0	0	0	0	0	1	1	1	0	1	0	0	1	1	0	0	1	1	0	1	1	1
OTU_3008	Fungi					Fungi ; ; ; ;	0	0	0	0	0	0	0	0	0	0	0	0	0	1	0	0	0	0	0	0	0	0	0	0	0	0	0	0	0	0	1	1	0	1	1	0	0	0	0	0	1	1	1
OTU_3025	Fungi	Ascomycota	Eurotiomycetes	Chaetothyriales	Herpotrichiellaceae	Fungi ; Ascomycota ; Eurotiomycetes ; Chaetothyriales ; Herpotrichiellaceae	0	0	0	0	0	0	0	0	0	0	0	0	0	0	0	0	0	0	0	0	0	0	0	0	0	0	0	0	0	0	0	0	0	0	0	0	0	0	0	0	0	0	0
OTU_3027	Fungi	Basidiomycota	Agaricomycetes	Russulales	Russulaceae	Fungi ; Basidiomycota ; Agaricomycetes ; Russulales ; Russulaceae	0	0	0	0	0	0	0	0	0	0	0	0	0	0	0	0	0	0	0	0	0	0	0	1	0	0	0	0	0	0	0	0	0	0	0	0	0	0	0	0	0	0	0
OTU_3033	Fungi	Basidiomycota	Agaricomycetes	Russulales	Russulaceae	Fungi ; Basidiomycota ; Agaricomycetes ; Russulales ; Russulaceae	0	0	0	0	0	0	0	0	0	0	0	0	0	0	0	0	0	0	0	0	0	0	0	0	0	0	0	0	0	0	0	0	0	0	0	0	0	0	0	0	0	0	0
OTU_3063	Fungi	Basidiomycota	Agaricomycetes	Gloeophyllales	Gloeophyllaceae	Fungi ; Basidiomycota ; Agaricomycetes ; Gloeophyllales ; Gloeophyllaceae	0	0	0	0	0	0	0	0	0	0	0	0	0	0	0	0	0	0	0	0	0	0	0	0	0	0	0	0	0	0	0	0	0	1	1	0	0	0	0	0	0	0	0
OTU_3080	Fungi	Ascomycota				Fungi ; Ascomycota ; ; ;	1	0	0	0	0	0	0	0	0	0	0	0	0	0	0	0	0	1	0	0	0	0	0	0	0	0	1	0	1	0	0	0	0	0	1	0	0	1	0	0	0	0	0
OTU_3082	Fungi	Basidiomycota	Agaricomycetes	Cantharellales	Botryobasidiaceae	Fungi ; Basidiomycota ; Agaricomycetes ; Cantharellales ; Botryobasidiaceae	0	1	0	1	0	0	1	0	0	0	0	0	1	0	0	1	0	0	0	0	1	0	0	0	0	0	1	0	1	0	1	0	0	0	0	0	0	0	0	0	0	0	0
OTU_3086	Fungi	Ascomycota	Dothideomycetes	Capnodiales	Teratosphaeriaceae	Fungi ; Ascomycota ; Dothideomycetes ; Capnodiales ; Teratosphaeriaceae	0	1	1	1	1	1	0	0	0	0	0	0	0	0	0	0	0	0	0	0	0	1	1	0	0	0	0	0	0	0	0	0	0	0	0	0	0	0	0	0	0	1	0
OTU_3087	Fungi	Basidiomycota	Agaricomycetes	Agaricales	Inocybaceae	Fungi ; Basidiomycota ; Agaricomycetes ; Agaricales ; Inocybaceae	0	0	0	0	0	0	0	0	0	0	0	0	0	0	0	0	0	0	0	0	0	0	0	0	0	0	0	0	0	0	0	0	0	0	0	0	0	0	0	0	0	0	0
OTU_3089	Fungi	Ascomycota	Eurotiomycetes	Eurotiales		Fungi ; Ascomycota ; Eurotiomycetes ; Eurotiales ;	0	0	1	0	0	0	0	0	0	0	0	0	0	0	0	0	0	0	0	0	0	0	0	0	1	1	0	1	0	0	0	0	0	0	0	0	0	0	0	0	0	0	0
OTU_3104	Fungi	Ascomycota	Eurotiomycetes	Eurotiales	Aspergillaceae	Fungi ; Ascomycota ; Eurotiomycetes ; Eurotiales ; Aspergillaceae	1	1	1	1	0	1	0	1	1	1	1	0	1	1	1	0	1	1	1	1	1	0	0	0	1	0	1	0	1	0	0	0	0	0	0	0	0	0	0	0	0	0	1
OTU_3106	Fungi	Basidiomycota	Cystobasidiomycetes			Fungi ; Basidiomycota ; Cystobasidiomycetes ; ;	0	0	0	0	0	0	0	0	0	0	0	0	0	0	0	0	0	0	0	0	0	0	0	0	0	0	0	0	0	0	0	0	0	0	0	0	0	0	0	0	0	0	0
OTU_3112	Fungi	Basidiomycota	Geminibasidiomycetes	Geminibasidiales	Geminibasidiaceae	Fungi ; Basidiomycota ; Geminibasidiomycetes ; Geminibasidiales ; Geminibasidiaceae	0	0	0	0	0	0	0	0	0	0	0	0	0	0	0	0	0	0	0	0	0	0	0	0	0	0	0	0	0	0	0	0	0	0	0	0	0	0	0	0	1	0	0
OTU_3122	Fungi	Ascomycota				Fungi ; Ascomycota ; ; ;	1	0	0	1	0	0	1	0	1	0	1	1	0	1	0	1	0	1	1	1	0	0	0	1	0	0	1	0	0	0	0	0	0	0	0	0	0	0	0	0	0	0	0
OTU_3130	Fungi	Ascomycota	Leotiomycetes	Helotiales		Fungi ; Ascomycota ; Leotiomycetes ; Helotiales ;	1	1	1	1	1	1	1	0	1	1	0	0	0	0	0	1	0	1	1	1	1	0	0	0	1	1	1	0	1	0	0	0	0	0	1	0	0	0	0	0	0	0	0
OTU_3133	Fungi	Ascomycota				Fungi ; Ascomycota ; ; ;	1	0	0	1	1	1	0	0	0	0	0	0	0	1	0	0	0	1	0	0	0	0	0	0	0	0	0	0	1	0	1	1	0	0	0	0	0	0	0	0	0	1	1
OTU_3135	Fungi	Basidiomycota	Agaricomycetes	Agaricales		Fungi ; Basidiomycota ; Agaricomycetes ; Agaricales ;	1	0	1	0	0	0	1	1	1	1	1	0	0	1	1	0	0	1	1	1	1	0	0	1	0	0	1	0	1	0	0	0	0	0	0	0	0	0	0	0	0	0	0
OTU_3138	Fungi					Fungi ; ; ; ;	0	0	0	0	0	0	0	0	0	0	0	0	0	0	0	0	0	0	0	0	0	0	0	0	0	0	0	0	0	0	0	0	0	0	0	0	0	0	0	0	0	0	0
OTU_3171	Fungi	Ascomycota	Sordariomycetes	Hypocreales	Hypocreaceae	Fungi ; Ascomycota ; Sordariomycetes ; Hypocreales ; Hypocreaceae	0	0	0	0	0	0	0	0	0	0	0	0	0	0	0	0	0	0	0	0	0	0	0	0	0	0	0	0	0	0	0	0	0	0	0	0	0	0	0	0	1	0	0
OTU_3207	Fungi	Ascomycota				Fungi ; Ascomycota ; ; ;	0	0	0	0	1	0	0	0	0	0	0	0	0	0	0	0	0	0	0	0	0	0	0	0	0	0	0	1	1	0	0	0	0	0	0	0	0	0	0	0	0	0	0
OTU_3235	Fungi	Basidiomycota	Agaricomycetes	Russulales	Russulaceae	Fungi ; Basidiomycota ; Agaricomycetes ; Russulales ; Russulaceae	0	1	0	0	0	1	0	0	0	0	0	0	0	0	0	0	0	0	1	0	0	0	0	0	1	0	0	0	1	0	0	0	0	0	0	0	0	0	0	0	0	0	0
OTU_3243	Fungi	Basidiomycota	Agaricomycetes	Boletales		Fungi ; Basidiomycota ; Agaricomycetes ; Boletales ;	0	0	0	0	0	0	0	0	0	0	0	1	0	1	1	1	0	0	1	0	0	0	0	0	0	0	0	0	0	0	0	0	0	0	0	0	0	0	0	0	0	0	0
OTU_3258	Fungi	Basidiomycota	Agaricomycetes	Auriculariales	Hyaloriaceae	Fungi ; Basidiomycota ; Agaricomycetes ; Auriculariales ; Hyaloriaceae	0	0	0	0	0	0	0	0	0	0	1	0	0	1	0	0	0	0	0	0	0	0	0	0	0	0	0	0	0	0	0	0	0	1	0	0	0	0	0	0	1	0	0
OTU_3272	Fungi	Basidiomycota	Agaricomycetes			Fungi ; Basidiomycota ; Agaricomycetes ; ;	0	0	0	0	0	0	1	0	0	0	0	0	0	0	0	0	0	0	0	0	0	0	0	0	0	0	1	1	0	0	0	0	0	0	0	0	0	0	0	0	0	0	0
OTU_3277	Fungi	Basidiomycota	Agaricomycetes	Agaricales		Fungi ; Basidiomycota ; Agaricomycetes ; Agaricales ;	0	0	0	0	0	0	0	0	0	0	1	0	0	0	0	0	0	0	0	0	0	0	0	0	0	1	0	0	0	0	0	0	0	0	0	0	0	0	0	0	0	0	1
OTU_3280	Fungi	Glomeromycota	Glomeromycetes	Glomerales	Glomeraceae	Fungi ; Glomeromycota ; Glomeromycetes ; Glomerales ; Glomeraceae	0	0	0	0	0	0	0	0	0	0	0	0	0	0	0	0	0	0	0	0	0	0	0	0	0	0	0	1	0	0	0	0	0	0	0	0	0	0	0	0	0	0	0
OTU_3281	Fungi	Ascomycota	Eurotiomycetes	Eurotiales		Fungi ; Ascomycota ; Eurotiomycetes ; Eurotiales ;	0	1	1	1	1	1	1	1	1	1	1	1	0	1	1	0	0	1	1	0	0	0	0	1	1	1	1	1	1	0	0	0	0	0	0	0	0	0	0	0	0	0	0
OTU_3283	Fungi	Basidiomycota				Fungi ; Basidiomycota ; ; ;	0	1	0	0	0	0	0	0	0	0	0	0	0	0	0	0	0	0	0	0	0	1	0	0	0	0	0	0	0	0	0	0	0	0	0	0	0	0	0	0	0	0	0
OTU_3288	Fungi	Basidiomycota	Agaricomycetes	Agaricales	Pluteaceae	Fungi ; Basidiomycota ; Agaricomycetes ; Agaricales ; Pluteaceae	0	0	0	0	0	0	0	0	0	0	0	0	0	0	0	0	0	0	0	0	0	0	0	0	0	0	0	0	0	0	0	0	0	0	0	0	0	0	0	0	0	0	1
OTU_3291	Fungi	Ascomycota				Fungi ; Ascomycota ; ; ;	0	0	0	0	0	0	0	0	0	0	0	0	0	0	0	0	0	0	0	0	0	0	0	0	0	0	0	0	0	1	0	0	0	1	0	0	0	0	0	0	0	0	0
OTU_3295	Fungi	Ascomycota				Fungi ; Ascomycota ; ; ;	0	0	0	0	0	0	0	0	0	0	0	0	0	0	0	0	0	0	0	0	0	0	0	0	0	0	1	0	1	0	0	0	0	0	0	0	0	0	0	0	0	0	0
OTU_3301	Fungi	Ascomycota	Eurotiomycetes	Chaetothyriales	Herpotrichiellaceae	Fungi ; Ascomycota ; Eurotiomycetes ; Chaetothyriales ; Herpotrichiellaceae	0	0	0	0	0	0	0	0	0	0	0	0	0	0	0	0	0	0	0	0	0	0	0	0	1	0	1	0	1	0	0	0	0	1	0	0	0	0	0	0	0	0	0
OTU_3317	Fungi	Ascomycota	Sordariomycetes			Fungi ; Ascomycota ; Sordariomycetes ; ;	0	0	0	0	0	0	0	0	0	0	0	0	0	0	0	0	0	0	0	0	0	0	0	0	0	0	0	0	0	0	0	1	0	1	0	0	0	0	0	0	0	0	0
OTU_3320	Fungi	Mucoromycota	Mortierellomycetes	Mortierellales	Mortierellaceae	Fungi ; Mucoromycota ; Mortierellomycetes ; Mortierellales ; Mortierellaceae	0	0	0	0	0	0	0	0	0	0	0	0	0	0	0	0	0	0	0	0	0	0	0	0	0	0	0	1	0	0	0	0	0	0	0	0	0	0	0	0	0	0	0
OTU_3324	Fungi	Ascomycota				Fungi ; Ascomycota ; ; ;	0	0	0	0	0	0	0	0	0	0	0	0	0	0	0	0	0	0	0	0	0	0	0	0	0	1	1	0	0	0	0	0	0	0	0	0	0	0	0	0	0	0	0
OTU_3341	Fungi	Ascomycota	Leotiomycetes	Helotiales		Fungi ; Ascomycota ; Leotiomycetes ; Helotiales ;	0	0	0	0	0	0	0	0	0	0	0	0	0	0	0	0	0	0	0	0	0	0	0	0	0	0	0	0	0	0	0	0	0	0	0	0	0	0	0	0	0	0	0
OTU_3346	Fungi	Ascomycota				Fungi ; Ascomycota ; ; ;	0	0	0	0	0	0	1	0	0	0	0	0	0	0	0	0	0	1	0	0	0	0	0	0	0	0	1	0	0	0	0	0	0	0	0	0	0	0	0	0	0	0	0
OTU_3354	Fungi	Basidiomycota	Agaricomycetes			Fungi ; Basidiomycota ; Agaricomycetes ; ;	0	0	0	0	0	0	0	0	0	0	0	0	0	0	0	0	0	0	0	0	0	0	0	0	0	0	1	0	0	0	0	0	0	0	0	0	0	0	1	1	0	0	0
OTU_3363	Fungi	Ascomycota				Fungi ; Ascomycota ; ; ;	0	0	0	0	0	0	0	0	0	0	0	0	0	0	0	0	0	0	0	0	0	0	0	0	1	0	1	0	1	0	0	0	0	0	0	0	0	0	0	0	0	0	0
OTU_3412	Fungi	Basidiomycota	Agaricomycetes			Fungi ; Basidiomycota ; Agaricomycetes ; ;	0	0	0	0	0	0	0	0	0	0	0	0	0	0	0	0	0	1	0	0	0	0	0	0	0	0	0	0	0	0	0	0	0	0	0	0	0	0	0	0	0	0	0
OTU_3424	Fungi					Fungi ; ; ; ;	0	0	0	0	0	0	0	1	0	0	0	0	0	0	0	0	0	0	0	0	0	0	0	0	0	0	0	1	0	0	0	0	0	0	0	0	0	1	0	0	0	0	0
OTU_3428	Fungi					Fungi ; ; ; ;	0	0	0	0	0	0	0	0	0	0	0	0	0	0	0	0	0	0	0	0	0	0	0	0	0	0	0	0	0	0	0	0	0	0	0	0	0	0	0	0	0	0	0
OTU_3432	Fungi	Basidiomycota	Agaricomycetes	Agaricales	Entolomataceae	Fungi ; Basidiomycota ; Agaricomycetes ; Agaricales ; Entolomataceae	0	0	0	0	0	0	0	0	0	0	0	0	0	0	0	0	0	0	0	0	0	0	0	0	1	1	0	0	0	0	0	0	0	0	0	0	0	0	0	0	0	0	0
OTU_3435	Fungi	Ascomycota				Fungi ; Ascomycota ; ; ;	0	0	0	0	0	0	0	0	0	0	0	1	1	0	0	0	0	0	0	1	0	0	0	0	0	0	0	0	0	0	0	0	0	1	1	0	0	0	0	0	0	0	0
OTU_3447	Fungi	Ascomycota	Eurotiomycetes			Fungi ; Ascomycota ; Eurotiomycetes ; ;	0	0	0	0	0	0	0	0	0	0	0	0	0	0	0	0	0	0	0	0	0	0	0	0	0	0	0	0	0	0	0	0	0	0	0	0	0	0	0	0	0	0	0
OTU_3449	Fungi	Ascomycota	Eurotiomycetes	Chaetothyriales	Herpotrichiellaceae	Fungi ; Ascomycota ; Eurotiomycetes ; Chaetothyriales ; Herpotrichiellaceae	0	0	0	1	0	0	0	0	0	0	0	0	0	0	0	0	0	0	0	0	0	0	0	0	0	0	0	0	0	0	0	0	0	0	0	0	0	0	0	0	0	0	0
OTU_3451	Fungi	Basidiomycota	Agaricomycetes	Auriculariales	Exidiaceae	Fungi ; Basidiomycota ; Agaricomycetes ; Auriculariales ; Exidiaceae	0	0	0	0	0	0	0	0	1	0	0	0	0	0	0	0	0	0	0	0	0	0	0	0	0	0	0	0	0	0	0	0	0	0	0	1	0	0	0	0	0	0	0
OTU_3460	Fungi	Basidiomycota	Agaricomycetes	Agaricales	Mycenaceae	Fungi ; Basidiomycota ; Agaricomycetes ; Agaricales ; Mycenaceae	0	0	0	0	0	0	0	1	0	0	0	0	0	0	0	0	0	0	0	0	0	0	0	0	0	0	0	1	0	0	0	0	0	0	0	0	0	0	0	0	0	0	0
OTU_3468	Fungi	Ascomycota	Eurotiomycetes	Chaetothyriales	Herpotrichiellaceae	Fungi ; Ascomycota ; Eurotiomycetes ; Chaetothyriales ; Herpotrichiellaceae	0	0	0	0	0	0	0	1	0	0	0	0	0	0	0	0	0	0	0	0	0	0	0	0	1	0	1	1	1	0	0	0	0	0	0	0	0	0	0	0	0	0	0
OTU_3479	Fungi					Fungi ; ; ; ;	0	0	0	0	0	1	0	0	0	0	0	0	0	0	0	0	0	0	0	0	0	0	0	0	1	0	0	0	0	0	0	0	0	0	0	0	0	0	0	0	0	0	0
OTU_3487	Fungi	Ascomycota				Fungi ; Ascomycota ; ; ;	0	0	0	0	0	0	0	0	0	0	0	0	0	0	0	0	0	0	0	0	0	0	0	0	0	0	0	0	0	0	0	0	0	0	0	0	1	0	0	0	0	0	0
OTU_3496	Fungi	Basidiomycota	Agaricomycetes	Agaricales	Catathelasmataceae	Fungi ; Basidiomycota ; Agaricomycetes ; Agaricales ; Catathelasmataceae	0	0	0	0	0	0	0	0	0	0	0	0	1	0	0	0	0	0	0	0	0	0	0	0	0	0	0	0	0	0	0	0	0	0	0	0	0	0	0	0	0	0	0
OTU_3502	Fungi	Ascomycota	Leotiomycetes	Helotiales		Fungi ; Ascomycota ; Leotiomycetes ; Helotiales ;	0	0	0	0	0	0	0	0	0	0	0	0	0	0	0	1	0	0	0	0	0	0	0	0	0	0	0	0	0	0	0	0	0	0	0	0	0	0	0	0	0	0	0
OTU_3526	Fungi	Ascomycota				Fungi ; Ascomycota ; ; ;	0	1	0	0	0	1	0	0	0	0	0	0	0	0	0	0	1	0	0	0	0	0	0	0	1	0	0	1	0	0	0	0	0	0	0	0	0	0	0	0	0	0	0
OTU_3545	Fungi	Basidiomycota	Agaricomycetes	Agaricales	Entolomataceae	Fungi ; Basidiomycota ; Agaricomycetes ; Agaricales ; Entolomataceae	0	0	0	0	0	0	0	0	0	0	0	0	0	0	0	0	0	0	0	0	0	0	0	0	1	1	0	0	0	0	0	0	0	0	0	0	0	0	0	0	0	0	0
[truncated: 20 more columns]
